# Supplementary material for: Synthesis and structure of 2-amino-4-nitro-1H-imidazol-3-ium chloride
Source: Acta Crystallogr E Crystallogr Commun. 2025 Jan 23;82(Pt 2):198–203. doi: 10.1107/S2056989025011399 (PMC12874254; doi:10.1107/S2056989025011399)
Supplement: Supplementary file 1 [file e-82-00198-sup1.cif]

##############################################################################
#                                                                            #
# This CIF contains the data in a paper accepted for publication in          #
# Acta Crystallographica Section E. It conforms to the requirements of       #
# Notes for Authors for Acta Crystallographica Section E, and has been       #
# peer reviewed under the auspices of the IUCr Commission on Journals.       #
#                                                                            #
# Full details of the Crystallographic Information File format               #
# are given in the paper "The Crystallographic Information File (CIF):       #
# a New Standard Archive File for Crystallography" by S. R. Hall, F. H.      #
# Allen and I. D. Brown [Acta Cryst. (1991), A47, 655-685].                  #
#                                                                            #
# The current version of the core CIF dictionary is obtainable from          #
# ftp://ftp.iucr.org/pub/cif_core.dic.                                       #
#                                                                            #
# Software is freely available for graphical display of the structure(s)     #
# in this CIF. For information consult the CIF software page                 #
# http://www.iucr.org/resources/cif/software.                                #
#                                                                            #
# This file may be used for bona fide research purposes within the           #
# scientific community so long as proper attribution is given to the journal # 
# article from which it was obtained.                                        #
#                                                                            #
##############################################################################
data_global
_audit_creation_method     'Olex2 1.5'
_journal_date_recd_electronic     2025-10-19
_journal_date_accepted     2025-12-18
_journal_name_full     'Acta Crystallographica, Section E'
_journal_year     2026
_journal_volume     82
_journal_issue      2
_journal_page_first     0
_journal_page_last     0
_journal_paper_category     GO
_journal_paper_doi     10.1107/S2056989025011399
_journal_coeditor_code     EE2023
_publ_contact_author_name     'Jianlong Wang'
_publ_contact_author_address
;
School of Chemistry and Chemical Engineering
North University of China
Taiyuan 030051, China
;
_publ_contact_author_email     'chen17555@163.com'
_publ_contact_author_fax     ?
_publ_contact_author_phone     ?
_publ_section_title
;
Synthesis and structure of 2-amino-4-nitro-1<i>H</i>-imidazol-3-ium chloride
;
loop_
    _publ_author_name
    _publ_author_footnote
    _publ_author_address
    'Jun Yuan' ?
;
School of Chemistry and Chemical Engineering
North University of China
Taiyuan 030051, People's Republic of China
;
    'Liping Lin' ?
;
Gansu Yin Guang Chemical Industry Group Co. Ltd.
Baiyin 730900, People's Republic of China
;
    'Xinzhi Wang' ?
;
Gansu Yin Guang Chemical Industry Group Co. Ltd.
Baiyin 730900, People's Republic of China
;
    'Ling Qin' ?
;
Gansu Yin Guang Chemical Industry Group Co. Ltd.
Baiyin 730900, People's Republic of China
;
    'Xiao Li' ?
;
School of Chemistry and Chemical Engineering
North University of China
Taiyuan 030051, People's Republic of China
;
    'Guanchao Lan' ?
;
School of Chemistry and Chemical Engineering
North University of China
Taiyuan 030051, People's Republic of China
;
    'Lizhen Chen' ?
;
School of Chemistry and Chemical Engineering
North University of China
Taiyuan 030051, People's Republic of China
;
    'Jianlong Wang' ?
;
School of Chemistry and Chemical Engineering
North University of China
Taiyuan 030051, People's Republic of China
;
_publ_section_synopsis
;
Single crystals of 2-amino-4-nitroimidazole hydrochloride were synthesized by
slow evaporation and characterized by X-ray diffraction. The crystal structure
features a planar imidazolium cation and a chloride anion, forming a
three-dimensional supramolecular network via N---H...Cl and N---H...O hydrogen
bonds.
;
data_I
_chemical_name_systematic
;
2-Amino-4-nitro-1<i>H</i>-imidazol-3-ium chloride
;
_chemical_name_common     '2-amino-4-nitroimidazole hydrochloride'
_chemical_formula_moiety     'C3 H5 N4 O2 +, Cl -'
_chemical_formula_sum     'C3 H5 Cl N4 O2'
_chemical_formula_iupac     'C3 H5 N4 O2 +, Cl -'
_chemical_formula_weight     164.551
_chemical_melting_point     ?
_chemical_compound_source     'synthesised by authors, see text'
_space_group_crystal_system     monoclinic
_space_group_name_H-M_alt     'P 1 21/c 1'
_space_group_name_Hall     '-P 2ybc'
loop_
    _space_group_symop_id
    _space_group_symop_operation_xyz
    1 x,y,z
    2 -x,y+1/2,-z+1/2
    3 -x,-y,-z
    4 x,-y-1/2,z-1/2
_cell_length_a     8.2117(9)
_cell_length_b     6.3777(6)
_cell_length_c     12.7216(12)
_cell_angle_alpha     90
_cell_angle_beta     91.626(3)
_cell_angle_gamma     90
_cell_volume     665.98(11)
_cell_formula_units_Z     4
_cell_measurement_reflns_used     2844
_cell_measurement_theta_min     2.48
_cell_measurement_theta_max     27.55
_cell_measurement_temperature     293.00
_exptl_crystal_description     block
_exptl_crystal_colour     colourless
_exptl_crystal_size_max     0.13
_exptl_crystal_size_mid     0.12
_exptl_crystal_size_min     0.09
_exptl_crystal_density_diffrn     1.641
_exptl_crystal_density_meas     ?
_exptl_crystal_density_method     'not measured'
_exptl_crystal_F_000     336.836
_exptl_absorpt_coefficient_mu     0.515
_exptl_absorpt_correction_type     multi-scan
_exptl_absorpt_process_details
;
(SADABS; Krause <i>et al.</i>,  2015)
;
_exptl_absorpt_correction_T_min     0.5505
_exptl_absorpt_correction_T_max     0.7456
_exptl_special_details     ?
_diffrn_ambient_temperature     293.00
_diffrn_radiation_type     'Mo K\a'
_diffrn_radiation_wavelength     0.71073
_diffrn_radiation_source     'Bruker D8 VENTURE TXS PHOTON II'
_diffrn_radiation_monochromator     ?
_diffrn_measurement_device_type     'Bruker PHOTON II'
_diffrn_measurement_method     '\w and \f shutterless scans'
_diffrn_detector_area_resol_mean     7.41
_diffrn_reflns_number     5324
_diffrn_reflns_av_R_equivalents     0.0346
_diffrn_reflns_av_sigmaI/netI     0.0319
_diffrn_reflns_theta_min     2.48
_diffrn_reflns_theta_max     27.61
_diffrn_reflns_theta_full     25.2417
_diffrn_measured_fraction_theta_max     0.9819
_diffrn_measured_fraction_theta_full     0.9777
_diffrn_reflns_limit_h_min     -10
_diffrn_reflns_limit_h_max     10
_diffrn_reflns_limit_k_min     -8
_diffrn_reflns_limit_k_max     8
_diffrn_reflns_limit_l_min     -15
_diffrn_reflns_limit_l_max     16
_diffrn_standards_number     0
_diffrn_standards_interval_count     0
_diffrn_standards_interval_time     0
_diffrn_standards_decay_%     0
_refine_special_details
;
The final refinement converged to
R_1=0.0370 for 1312 reflections with I>2\s(I) and \wR~2~=0.0955 for all 1523
independent reflections. The goodness-of-fit on F^2^ was 1.057. In the final
difference Fourier map, the maximum and minimum residual electron density
peaks were 0.249 and -0.290 e\%A^-3^, respectively.
;
_reflns_number_total     1523
_reflns_number_gt     1312
_reflns_threshold_expression     I>=2u(I)
_refine_ls_structure_factor_coef     Fsqd
_refine_ls_matrix_type     full
_refine_ls_R_factor_all     0.0448
_refine_ls_R_factor_gt     0.0370
_refine_ls_wR_factor_gt     0.0898
_refine_ls_wR_factor_ref     0.0955
_refine_ls_goodness_of_fit_ref     1.0569
_refine_ls_restrained_S_all     1.0569
_refine_ls_number_reflns     1523
_refine_ls_number_parameters     91
_refine_ls_number_restraints     0
_refine_ls_hydrogen_treatment     refall
_refine_ls_weighting_scheme     calc
_refine_ls_weighting_details
             'w = 1/[s^2^(Fo^2^)+(0.0388P)^2^+0.2321P] where P=(Fo^2^+2Fc^2^)/3'
_refine_ls_shift/su_max     0.0003
_refine_ls_shift/su_mean     0.0001
_refine_diff_density_max     0.2492
_refine_diff_density_min     -0.2899
loop_
    _atom_type_symbol
    _atom_type_scat_Cromer_Mann_a1
    _atom_type_scat_Cromer_Mann_a2
    _atom_type_scat_Cromer_Mann_a3
    _atom_type_scat_Cromer_Mann_a4
    _atom_type_scat_Cromer_Mann_b1
    _atom_type_scat_Cromer_Mann_b2
    _atom_type_scat_Cromer_Mann_b3
    _atom_type_scat_Cromer_Mann_b4
    _atom_type_scat_Cromer_Mann_c
    _atom_type_scat_dispersion_source
    _atom_type_scat_dispersion_real
    _atom_type_scat_dispersion_imag
    _atom_type_scat_source
    C 2.31000 1.02000 1.58860 0.86500 20.84390 10.20750 0.56870 51.65120 0.21560
 'Brennan, Cowan, Rev. Sci. Instrum., 1992, 63, 850' 0.00313 0.00162
                     'International Tables Volume C Table 6.1.1.4 (pp. 500-502)'
    Cl 11.46040 7.19640 6.25560 1.64550 0.01040 1.16620 18.51940 47.77840
                                                                        -9.55740
   'Brennan, Cowan, Rev. Sci. Instrum., 1992, 63, 850' 0.14908 0.15974
                     'International Tables Volume C Table 6.1.1.4 (pp. 500-502)'
    H 0.49300 0.32291 0.14019 0.04081 10.51090 26.12570 3.14236 57.79970 0.00304
 'Brennan, Cowan, Rev. Sci. Instrum., 1992, 63, 850' 0.00000 0.00000
                     'International Tables Volume C Table 6.1.1.4 (pp. 500-502)'
    N 12.21260 3.13220 2.01250 1.16630 0.00570 9.89330 28.99750 0.58260
                                                                       -11.52900
  'Brennan, Cowan, Rev. Sci. Instrum., 1992, 63, 850' 0.00612 0.00332
                     'International Tables Volume C Table 6.1.1.4 (pp. 500-502)'
    O 3.04850 2.28680 1.54630 0.86700 13.27710 5.70110 0.32390 32.90890 0.25080
'Brennan, Cowan, Rev. Sci. Instrum., 1992, 63, 850' 0.01085 0.00610
                     'International Tables Volume C Table 6.1.1.4 (pp. 500-502)'
_computing_data_collection
;
APEX5 V2023.9-4 (Bruker, 2023)
;
_computing_cell_refinement
;
SAINT V8.40B (Bruker, 2019)
;
_computing_data_reduction
;
SAINT V8.40B (Bruker, 2019)
;
_computing_structure_solution
;
<i>SHELXT2018/2</i> (Sheldrick, 2015)
;
_computing_structure_refinement
;
<i>olex2.refine</i> 1.5 (Bourhis <i>et al.</i>,  2015)
;
_computing_molecular_graphics
;
Olex2 1.5 (Dolomanov <i>et al.</i>,  2009)
;
_computing_publication_material
;
Olex2 1.5 (Dolomanov <i>et al.</i>,  2009)
;
loop_
    _atom_site_type_symbol
    _atom_site_label
    _atom_site_fract_x
    _atom_site_fract_y
    _atom_site_fract_z
    _atom_site_U_iso_or_equiv
    _atom_site_adp_type
    _atom_site_occupancy
    Cl Cl1 0.89095(6) 0.35044(7) 0.12243(3) 0.05441(18) Uani 1.000000
    N N2 0.75517(17) 0.5736(2) 0.31487(9) 0.0386(3) Uani 1.000000
    H H2 0.77073(17) 0.5608(2) 0.24860(9) 0.0463(4) Uiso 1.000000
    O O2 0.6497(2) 0.9190(2) 0.21110(10) 0.0613(4) Uani 1.000000
    N N3 0.7533(2) 0.5142(2) 0.48269(10) 0.0471(4) Uani 1.000000
    H H3 0.7686(2) 0.4540(2) 0.54264(10) 0.0565(4) Uiso 1.000000
    O O1 0.5401(2) 1.0442(2) 0.35036(13) 0.0713(5) Uani 1.000000
    N N1 0.61748(19) 0.9106(2) 0.30400(12) 0.0466(4) Uani 1.000000
    N N4 0.8887(2) 0.2681(2) 0.37526(12) 0.0580(4) Uani 1.000000
    H H4a 0.9168(2) 0.2338(2) 0.31297(12) 0.0696(5) Uiso 1.000000
    H H4b 0.9158(2) 0.1898(2) 0.42795(12) 0.0696(5) Uiso 1.000000
    C C1 0.6751(2) 0.7355(3) 0.36250(12) 0.0387(3) Uani 1.000000
    C C3 0.8045(2) 0.4396(3) 0.38987(12) 0.0405(4) Uani 1.000000
    C C2 0.6737(2) 0.7002(3) 0.46675(13) 0.0466(4) Uani 1.000000
    H H2a 0.6280(2) 0.7850(3) 0.51754(13) 0.0559(5) Uiso 1.000000
loop_
    _atom_site_aniso_label
    _atom_site_aniso_U_11
    _atom_site_aniso_U_22
    _atom_site_aniso_U_33
    _atom_site_aniso_U_12
    _atom_site_aniso_U_13
    _atom_site_aniso_U_23
    Cl1 0.0764(4) 0.0530(3) 0.0343(2) -0.0076(2) 0.0095(2) -0.01106(17)
    N2 0.0507(8) 0.0421(7) 0.0230(6) 0.0027(6) -0.0004(5) -0.0010(5)
    O2 0.0884(11) 0.0546(8) 0.0406(7) -0.0041(7) -0.0022(7) 0.0113(6)
    N3 0.0636(9) 0.0533(8) 0.0243(6) 0.0047(7) 0.0003(6) 0.0031(6)
    O1 0.0810(11) 0.0628(9) 0.0699(10) 0.0293(8) -0.0026(8) -0.0072(7)
    N1 0.0536(9) 0.0427(8) 0.0430(8) 0.0008(6) -0.0070(6) 0.0004(6)
    N4 0.0813(12) 0.0525(9) 0.0401(8) 0.0200(8) -0.0002(8) 0.0024(7)
    C1 0.0444(8) 0.0418(8) 0.0299(7) 0.0005(7) 0.0003(6) -0.0017(6)
    C3 0.0489(9) 0.0434(8) 0.0291(7) 0.0011(7) -0.0013(6) -0.0004(6)
    C2 0.0555(10) 0.0535(10) 0.0308(7) 0.0059(8) 0.0038(7) -0.0051(7)
loop_
    _geom_bond_atom_site_label_1
    _geom_bond_atom_site_label_2
    _geom_bond_site_symmetry_2
    _geom_bond_distance
    _geom_bond_publ_flag
    N2 H2 . 0.8600 ?
    N2 C1 . 1.374(2) ?
    N2 C3 . 1.335(2) ?
    O2 N1 . 1.220(2) ?
    N3 H3 . 0.8600 ?
    N3 C3 . 1.351(2) ?
    N3 C2 . 1.366(2) ?
    O1 N1 . 1.224(2) ?
    N1 C1 . 1.416(2) ?
    N4 H4a . 0.8600 ?
    N4 H4b . 0.8600 ?
    N4 C3 . 1.310(2) ?
    C1 C2 . 1.345(2) ?
    C2 H2a . 0.9300 ?
loop_
    _geom_angle_atom_site_label_1
    _geom_angle_atom_site_label_2
    _geom_angle_atom_site_label_3
    _geom_angle_site_symmetry_1
    _geom_angle_site_symmetry_3
    _geom_angle
    _geom_angle_publ_flag
    C1 N2 H2 . . 126.12(8) ?
    C3 N2 H2 . . 126.12(9) ?
    C3 N2 C1 . . 107.76(13) ?
    C3 N3 H3 . . 125.21(9) ?
    C2 N3 H3 . . 125.21(9) ?
    C2 N3 C3 . . 109.59(13) ?
    O1 N1 O2 . . 124.47(16) ?
    C1 N1 O2 . . 117.75(15) ?
    C1 N1 O1 . . 117.77(15) ?
    H4b N4 H4a . . 120.0 ?
    C3 N4 H4a . . 120.0 ?
    C3 N4 H4b . . 120.0 ?
    N1 C1 N2 . . 121.18(14) ?
    C2 C1 N2 . . 109.04(14) ?
    C2 C1 N1 . . 129.66(15) ?
    N3 C3 N2 . . 107.67(14) ?
    N4 C3 N2 . . 125.70(15) ?
    N4 C3 N3 . . 126.62(15) ?
    C1 C2 N3 . . 105.92(14) ?
    H2a C2 N3 . . 127.04(9) ?
    H2a C2 C1 . . 127.04(10) ?
loop_
    _geom_torsion_atom_site_label_1
    _geom_torsion_atom_site_label_2
    _geom_torsion_atom_site_label_3
    _geom_torsion_atom_site_label_4
    _geom_torsion_site_symmetry_1
    _geom_torsion_site_symmetry_2
    _geom_torsion_site_symmetry_3
    _geom_torsion_site_symmetry_4
    _geom_torsion
    _geom_torsion_publ_flag
    N2 C1 N1 O2 . . . . -4.27(19) ?
    N2 C1 N1 O1 . . . . 176.41(17) ?
    N2 C1 C2 N3 . . . . -0.22(15) ?
    N2 C3 N3 C2 . . . . -1.35(17) ?
    O2 N1 C1 C2 . . . . 171.27(16) ?
    N3 C3 N2 C1 . . . . 1.18(16) ?
    N3 C2 C1 N1 . . . . -176.18(12) ?
    O1 N1 C1 C2 . . . . -8.1(2) ?
    N1 C1 N2 C3 . . . . 175.77(16) ?
    N4 C3 N2 C1 . . . . -178.22(19) ?
    N4 C3 N3 C2 . . . . 178.0(2) ?
    C1 C2 N3 C3 . . . . 0.96(18) ?
    C3 N2 C1 C2 . . . . -0.60(15) ?
loop_
    _geom_hbond_atom_site_label_D
    _geom_hbond_atom_site_label_H
    _geom_hbond_atom_site_label_A
    _geom_hbond_site_symmetry_A
    _geom_hbond_distance_DH
    _geom_hbond_distance_HA
    _geom_hbond_distance_DA
    _geom_hbond_angle_DHA
    N2 H2 Cl1 . 0.86 2.33 3.0686(13) 144
    N3 H3 Cl1 4_566 0.86 2.40 3.1198(15) 142
    N3 H3 O2 4_576 0.86 2.51 3.0804(19) 124
    N4 H4a Cl1 . 0.86 2.54 3.2595(16) 142
    N4 H4b Cl1 4_566 0.86 2.50 3.2336(16) 144
_iucr_refine_instructions_details
;
TITL 241028lu_lgpz245366_0m_a.res in P2(1)/c
REM Old TITL 241028lu_lgpz245366_0m_a.res in Pc
REM SHELXT solution in P2(1)/c: R1 0.218, Rweak 0.022, Alpha 0.032
REM <I/s> 0.780 for 133 systematic absences, Orientation as input
REM Formula found by SHELXT: C7 N O Cl
CELL 0.71073 8.2117 6.3777 12.7216 90 91.626 90
ZERR 4 0.0009 0.0006 0.0012 0 0.003 0
LATT 1
SYMM -X,0.5+Y,0.5-Z
SFAC C H Cl N O
UNIT 12 20 4 16 8
EQIV $1 +X,0.5-Y,0.5+Z
EQIV $2 +X,1.5-Y,0.5+Z
L.S. 10
PLAN  5
SIZE 0.09 0.12 0.13
TEMP 19.85
CONF
HTAB N2 Cl1
HTAB N3 Cl1_$1
HTAB N3 O2_$2
HTAB N4 Cl1
HTAB N4 Cl1_$1
BOND
list 4
fmap 2
MORE -1
BOND $H
ACTA
WGHT 0.038771 0.23205
FVAR 2.042764
REM <olex2.extras>
REM <HklSrc "%.\\241028lu_lgpz245366_0m.hkl">
REM </olex2.extras>
Cl1   3     0.890948  0.350441  0.122434  11.00000  0.07640  0.05300 =
 0.03430 -0.01106  0.00948 -0.00760
N2    4     0.755173  0.573591  0.314866  11.00000  0.05068  0.04214 =
 0.02297 -0.00105 -0.00038  0.00267
AFIX 43
H2    2     0.770730  0.560845  0.248605  11.00000 -1.20000
AFIX 0
O2    5     0.649681  0.919000  0.211096  11.00000  0.08844  0.05458 =
 0.04059  0.01134 -0.00220 -0.00406
N3    4     0.753335  0.514243  0.482692  11.00000  0.06359  0.05333 =
 0.02427  0.00308  0.00029  0.00470
AFIX 43
H3    2     0.768551  0.453955  0.542638  11.00000 -1.20000
AFIX 0
O1    5     0.540054  1.044177  0.350355  11.00000  0.08095  0.06275 =
 0.06995 -0.00725 -0.00264  0.02927
N1    4     0.617478  0.910603  0.304004  11.00000  0.05358  0.04265 =
 0.04300  0.00045 -0.00697  0.00083
N4    4     0.888660  0.268101  0.375257  11.00000  0.08135  0.05253 =
 0.04010  0.00239 -0.00024  0.02005
AFIX 93
H4a   2     0.916814  0.233776  0.312973  11.00000 -1.20000
H4b   2     0.915770  0.189836  0.427950  11.00000 -1.20000
AFIX 0
C1    1     0.675104  0.735530  0.362505  11.00000  0.04436  0.04185 =
 0.02989 -0.00166  0.00028  0.00050
C3    1     0.804484  0.439597  0.389867  11.00000  0.04886  0.04344 =
 0.02905 -0.00043 -0.00127  0.00110
C2    1     0.673730  0.700184  0.466745  11.00000  0.05550  0.05354 =
 0.03079 -0.00510  0.00378  0.00595
AFIX 43
H2a   2     0.627969  0.784951  0.517545  11.00000 -1.20000
AFIX 0
HKLF 4
END
Q1 1 0.814815 0.541667 0.355556 11 0.05 0.25
Q2 1 0.703704 0.666667 0.333333 11 0.05 0.23
Q3 1 0.740741 0.875 0.211111 11 0.05 0.22
Q4 1 0.555556 1 0.422222 11 0.05 0.2
Q5 1 0.740741 0.458333 0.433333 11 0.05 0.2
;
