# Supplementary material for: Synthesis and structure of 2-amino-4-nitro-1H-imidazol-3-ium chloride
Source: Acta Crystallogr E Crystallogr Commun. 2025 Jan 23;82(Pt 2):198–203. doi: 10.1107/S2056989025011399 (PMC12874254; doi:10.1107/S2056989025011399)
Supplement: Supplementary file 2 [file e-82-00198-Isup2.hkl]

data_I
_computing_structure_refinement   'olex2.refine 1.5 (Bourhis et al., 2015)'
_shelx_refln_list_code            4
loop_
  _space_group_symop_id
  _space_group_symop_operation_xyz
  1  x,y,z
  2  -x,y+1/2,-z+1/2
  3  -x,-y,-z
  4  x,-y-1/2,z-1/2

_space_group_crystal_system       monoclinic
_space_group_IT_number            14
_space_group_name_H-M_alt         'P 1 21/c 1'
_space_group_name_Hall            '-P 2ybc'
_symmetry_space_group_name_H-M    'P 1 21/c 1'
_symmetry_space_group_name_Hall   '-P 2ybc'
_symmetry_Int_Tables_number       14
_cell_length_a                    8.2117(9)
_cell_length_b                    6.3777(6)
_cell_length_c                    12.7216(12)
_cell_angle_alpha                 90
_cell_angle_beta                  91.626(3)
_cell_angle_gamma                 90
_cell_volume                      665.98(11)
loop_
  _refln_index_h
  _refln_index_k
  _refln_index_l
  _refln_F_squared_calc
  _refln_F_squared_meas
  _refln_F_squared_sigma
  _refln_F_squared_weight
  _refln_observed_status
-10 0 2 0.034 2.708 1.510 76.429 o
-10 0 4 15.107 18.834 2.828 15.643 o
-10 0 6 2.374 -0.168 1.558 68.179 o
-10 1 1 0.809 -0.539 1.510 79.303 o
-10 1 2 0.013 1.225 0.897 211.534 o
-10 1 3 0.832 0.981 0.998 158.694 o
-10 1 4 0.663 -0.915 0.915 203.027 o
-10 1 5 12.113 12.996 1.675 32.232 o
-10 2 1 37.291 37.979 2.662 10.649 o
-10 2 2 7.370 4.937 1.797 39.593 o
-10 2 3 0.319 1.821 1.462 81.919 o
-10 2 4 0.004 -0.799 0.894 238.566 o
-9 0 2 2.970 5.248 1.486 61.645 o
-9 0 4 89.430 87.652 5.440 3.073 o
-9 0 6 11.414 7.980 1.701 35.081 o
-9 0 8 70.671 74.400 3.828 4.876 o
-9 1 1 3.940 5.635 1.078 85.208 o
-9 1 2 32.044 33.909 1.521 16.587 o
-9 1 3 0.302 -0.685 0.685 369.677 o
-9 1 4 3.694 2.181 1.222 84.799 o
-9 1 5 30.423 35.519 2.275 13.448 o
-9 1 6 10.150 7.883 1.402 44.581 o
-9 1 7 0.464 0.184 1.198 125.321 o
-9 1 8 7.009 3.728 1.127 70.786 o
-9 1 9 3.067 3.597 0.922 117.839 o
-9 2 1 3.663 3.484 0.906 113.768 o
-9 2 2 0.564 0.468 0.560 435.420 o
-9 2 3 1.199 2.647 0.855 169.555 o
-9 2 4 2.736 2.951 0.890 131.114 o
-9 2 5 3.407 1.796 0.890 129.654 o
-9 2 6 1.799 1.713 1.066 122.824 o
-9 2 7 28.828 34.974 2.419 13.198 o
-9 2 8 0.534 1.405 0.780 238.355 o
-9 3 1 1.312 4.305 1.183 98.186 o
-9 3 2 0.009 0.266 0.603 495.296 o
-9 3 3 3.375 2.910 1.047 102.610 o
-9 3 4 5.343 4.328 1.076 80.894 o
-9 3 5 4.268 6.162 1.220 71.660 o
-9 3 6 6.913 6.013 1.218 61.848 o
-9 3 7 6.701 5.433 1.190 65.024 o
-9 4 1 0.266 0.035 0.684 372.470 o
-9 4 2 0.127 -0.141 0.701 373.541 o
-9 4 3 5.853 6.891 3.019 17.969 o
-9 4 4 2.440 2.911 1.036 113.061 o
-8 0 2 12.129 8.531 1.701 33.992 o
-8 0 4 1.053 1.174 0.863 190.771 o
-8 0 6 2.505 3.475 1.486 66.318 o
-8 0 8 16.999 13.849 2.492 18.526 o
-8 0 10 40.319 37.331 3.882 7.191 o
-8 1 1 9.739 11.742 1.917 30.500 o
-8 1 2 10.201 10.326 1.202 47.928 o
-8 1 3 0.004 0.394 0.392 1030.540 o
-8 1 4 10.164 16.914 1.569 34.213 o
-8 1 5 59.036 61.780 3.378 6.208 o
-8 1 6 0.143 1.097 0.747 286.797 o
-8 1 7 2.603 2.567 0.661 181.844 o
-8 1 8 44.852 44.677 1.876 11.266 o
-8 1 9 22.364 19.918 1.830 21.082 o
-8 1 10 3.154 2.695 0.750 149.812 o
-8 1 11 0.307 0.762 0.816 246.665 o
-8 2 1 1.015 2.548 0.544 291.616 o
-8 2 2 0.072 0.370 0.526 602.204 o
-8 2 3 44.623 48.455 1.794 11.194 o
-8 2 4 24.802 24.133 1.746 19.742 o
-8 2 5 5.311 5.399 0.925 89.191 o
-8 2 6 43.057 45.312 2.536 9.789 o
-8 2 7 12.363 14.016 1.221 40.258 o
-8 2 8 4.203 3.624 0.764 123.998 o
-8 2 9 0.767 2.163 0.667 260.238 o
-8 2 10 0.004 0.689 0.733 322.314 o
-8 3 1 94.563 95.690 3.069 4.239 o
-8 3 2 83.970 80.846 3.122 4.849 o
-8 3 3 12.926 16.610 1.136 39.105 o
-8 3 4 0.068 1.509 0.518 481.319 o
-8 3 5 8.662 7.879 1.200 54.546 o
-8 3 6 6.232 4.685 0.990 80.969 o
-8 3 7 1.448 0.566 0.757 226.131 o
-8 3 8 0.639 1.016 0.786 239.436 o
-8 3 9 32.400 34.139 2.116 13.856 o
-8 4 1 0.288 0.048 0.808 272.150 o
-8 4 2 9.837 10.984 1.024 53.314 o
-8 4 3 6.771 6.734 0.875 79.387 o
-8 4 4 21.441 20.658 1.337 25.850 o
-8 4 5 4.199 4.364 1.210 76.937 o
-8 4 6 11.143 14.870 1.641 32.893 o
-8 4 7 5.952 9.379 1.179 61.270 o
-8 5 1 0.100 -0.749 0.843 262.570 o
-8 5 2 3.089 3.668 0.830 130.086 o
-8 5 3 0.099 0.482 0.706 345.661 o
-8 5 4 6.357 7.687 1.445 51.065 o
-8 5 5 0.432 -1.606 1.725 62.652 o
-7 0 2 239.243 238.133 10.856 0.736 o
-7 0 6 333.839 333.941 17.468 0.347 o
-7 0 8 14.417 12.826 1.928 26.382 o
-7 0 10 69.456 70.520 3.357 5.481 o
-7 0 12 3.429 2.034 1.378 73.364 o
-7 1 1 119.536 116.521 4.270 2.853 o
-7 1 2 24.165 29.150 1.207 22.566 o
-7 1 3 1.129 1.423 0.448 390.826 o
-7 1 4 137.880 145.827 3.856 2.472 o
-7 1 5 37.603 35.117 2.600 11.006 o
-7 1 6 0.020 -0.402 0.402 1157.040 o
-7 1 7 0.054 -0.571 0.571 570.871 o
-7 1 8 190.736 193.762 5.160 1.509 o
-7 1 9 44.512 42.801 1.762 11.771 o
-7 1 10 13.508 14.139 1.104 40.700 o
-7 1 11 5.574 6.917 0.858 87.159 o
-7 1 12 69.850 71.758 2.518 6.322 o
-7 2 1 74.501 86.659 2.658 5.517 o
-7 2 2 5.127 5.264 0.714 109.004 o
-7 2 3 46.611 45.316 1.936 10.793 o
-7 2 4 0.978 0.380 0.364 607.311 o
-7 2 5 84.765 85.533 2.946 4.856 o
-7 2 6 14.109 13.137 1.059 41.405 o
-7 2 7 16.308 14.190 1.052 37.442 o
-7 2 8 20.841 18.098 1.258 28.036 o
-7 2 9 20.319 22.791 1.328 25.980 o
-7 2 10 30.710 25.723 1.754 17.202 o
-7 2 11 0.200 -0.663 0.663 405.375 o
-7 2 12 1.473 0.737 0.721 236.416 o
-7 3 1 11.245 11.057 0.992 50.634 o
-7 3 2 0.264 0.757 0.437 655.632 o
-7 3 3 15.774 18.254 1.677 26.947 o
-7 3 4 2.800 3.548 0.865 129.819 o
-7 3 5 37.324 40.443 1.472 14.360 o
-7 3 6 10.164 9.138 1.365 44.490 o
-7 3 7 80.726 84.703 3.082 4.933 o
-7 3 8 12.415 11.746 1.181 42.890 o
-7 3 9 0.020 0.685 0.643 406.578 o
-7 3 10 6.177 6.803 0.896 81.266 o
-7 3 11 4.688 4.784 0.870 101.165 o
-7 4 1 18.178 16.719 1.155 32.269 o
-7 4 2 9.669 11.085 1.645 36.580 o
-7 4 3 13.613 12.046 1.266 38.935 o
-7 4 4 5.418 6.239 1.070 75.834 o
-7 4 5 4.486 4.817 0.796 110.083 o
-7 4 6 22.127 22.775 1.555 22.832 o
-7 4 7 1.901 0.677 0.792 195.146 o
-7 4 8 0.046 0.787 0.749 303.120 o
-7 4 9 2.234 1.030 0.861 162.837 o
-7 4 10 12.340 10.631 1.756 31.661 o
-7 5 1 0.359 1.716 1.104 135.513 o
-7 5 2 1.264 0.270 0.607 325.523 o
-7 5 3 3.239 2.428 0.705 159.065 o
-7 5 4 11.157 11.494 1.061 48.497 o
-7 5 5 0.186 1.025 0.620 387.279 o
-7 5 6 2.019 2.062 0.701 196.698 o
-7 5 7 1.170 -0.628 0.818 224.112 o
-7 6 1 2.734 1.850 0.790 159.092 o
-7 6 2 4.522 4.846 1.142 79.100 o
-7 6 3 8.420 9.052 1.246 52.001 o
-7 6 4 3.231 3.395 1.390 70.360 o
-6 0 4 27.105 30.334 4.230 7.443 o
-6 0 6 146.919 155.213 5.419 1.951 o
-6 0 8 86.846 82.770 5.559 3.090 o
-6 0 10 0.109 0.669 0.650 388.155 o
-6 0 12 40.288 41.864 4.338 6.194 o
-6 0 14 11.649 10.424 2.085 26.692 o
-6 1 1 21.250 20.047 1.510 24.543 o
-6 1 2 6.209 7.047 0.576 100.315 o
-6 1 3 14.594 11.166 1.093 41.574 o
-6 1 4 224.675 223.381 5.387 1.218 o
-6 1 5 79.109 86.172 2.663 5.302 o
-6 1 6 0.488 -0.258 0.350 963.103 o
-6 1 7 0.030 0.449 0.407 930.880 o
-6 1 8 0.096 -0.144 0.420 997.719 o
-6 1 9 31.802 31.642 1.374 17.708 o
-6 1 10 4.898 5.627 0.846 97.857 o
-6 1 11 102.620 107.613 3.040 3.831 o
-6 1 12 9.850 9.291 0.890 60.077 o
-6 1 13 2.356 1.264 0.624 222.243 o
-6 2 1 132.148 140.488 3.793 2.610 o
-6 2 2 11.167 11.383 0.765 56.377 o
-6 2 3 7.117 8.227 0.594 87.719 o
-6 2 4 26.138 25.078 0.973 24.050 o
-6 2 5 128.700 119.326 2.856 3.126 o
-6 2 6 45.427 46.342 1.653 11.567 o
-6 2 7 0.815 1.520 0.473 406.951 o
-6 2 8 0.883 1.031 0.495 411.697 o
-6 2 9 203.077 199.695 4.831 1.450 o
-6 2 10 3.488 2.897 1.007 106.365 o
-6 2 11 0.014 -0.497 0.540 650.166 o
-6 2 12 3.249 2.289 0.674 166.321 o
-6 2 13 72.999 76.955 2.670 5.836 o
-6 3 1 1.743 1.733 0.463 306.441 o
-6 3 2 43.233 42.977 1.611 12.379 o
-6 3 3 98.037 98.160 2.911 4.174 o
-6 3 4 15.949 15.294 0.965 38.506 o
-6 3 5 78.077 72.763 2.086 6.190 o
-6 3 6 31.488 33.456 1.417 17.306 o
-6 3 7 149.228 150.622 3.841 2.293 o
-6 3 8 3.999 5.436 0.813 110.271 o
-6 3 9 7.399 7.898 0.832 75.278 o
-6 3 10 17.513 20.629 1.233 30.065 o
-6 3 11 63.439 63.125 2.216 7.439 o
-6 3 12 1.714 2.881 0.726 186.558 o
-6 4 1 97.174 107.479 3.270 3.872 o
-6 4 2 206.555 202.770 5.427 1.358 o
-6 4 3 45.927 43.095 1.706 11.637 o
-6 4 4 51.681 46.608 1.635 10.577 o
-6 4 5 9.080 7.889 0.738 71.344 o
-6 4 6 55.373 52.535 1.777 9.422 o
-6 4 7 2.901 2.724 1.043 108.376 o
-6 4 8 7.373 9.388 0.910 68.308 o
-6 4 9 21.729 18.463 1.233 27.439 o
-6 4 10 54.144 60.898 2.400 8.072 o
-6 4 11 5.461 5.233 0.894 91.157 o
-6 5 1 3.071 4.948 0.671 143.575 o
-6 5 2 36.417 44.064 1.891 12.799 o
-6 5 3 3.509 1.345 0.615 183.984 o
-6 5 4 20.080 17.082 1.221 29.493 o
-6 5 5 0.014 -0.460 0.924 223.021 o
-6 5 6 90.399 102.651 2.957 4.326 o
-6 5 7 0.487 -0.524 0.716 324.685 o
-6 5 8 36.619 43.096 2.225 11.764 o
-6 5 9 20.073 21.287 1.672 23.322 o
-6 6 1 0.582 0.854 0.776 251.386 o
-6 6 2 1.382 0.891 0.673 258.397 o
-6 6 3 1.136 0.954 0.685 264.689 o
-6 6 4 9.582 10.596 1.071 53.008 o
-6 6 5 1.636 2.919 0.791 171.706 o
-6 6 6 8.669 10.103 1.387 45.709 o
-6 6 7 1.538 0.359 2.109 40.450 o
-5 0 2 35.630 33.619 2.229 12.786 o
-5 0 4 183.598 179.192 7.044 1.345 o
-5 0 6 8.145 7.125 1.654 41.131 o
-5 0 8 484.871 497.097 14.703 0.277 o
-5 0 10 58.230 56.624 2.828 7.227 o
-5 0 12 289.947 283.507 9.023 0.699 o
-5 0 14 0.172 1.356 0.851 222.856 o
-5 1 1 423.730 434.008 12.665 0.357 o
-5 1 2 246.889 252.812 6.151 1.011 o
-5 1 3 509.323 507.565 10.987 0.304 o
-5 1 4 0.757 1.496 0.323 562.847 o
-5 1 5 48.290 53.935 2.342 9.121 o
-5 1 6 288.513 297.997 6.496 0.802 o
-5 1 7 360.325 375.345 9.964 0.496 o
-5 1 8 29.267 31.871 1.448 18.241 o
-5 1 9 2.225 2.465 0.769 168.172 o
-5 1 10 250.833 264.452 6.917 0.930 o
-5 1 11 3.495 1.876 0.888 128.168 o
-5 1 12 2.661 2.468 0.558 206.322 o
-5 1 13 3.387 1.674 0.625 180.512 o
-5 1 14 48.419 45.589 1.813 10.780 o
-5 2 1 48.201 46.377 1.528 11.363 o
-5 2 2 264.857 262.261 6.430 0.920 o
-5 2 3 221.382 232.151 5.081 1.238 o
-5 2 4 269.102 277.580 5.337 0.941 o
-5 2 5 258.629 267.618 5.170 1.002 o
-5 2 6 13.182 15.966 0.874 43.978 o
-5 2 7 136.481 142.170 3.492 2.610 o
-5 2 8 268.762 260.356 5.842 0.943 o
-5 2 9 202.881 201.838 5.368 1.387 o
-5 2 10 36.096 34.605 1.580 15.062 o
-5 2 11 2.068 2.490 0.667 197.728 o
-5 2 12 36.243 31.983 1.405 16.057 o
-5 2 13 30.271 34.247 1.545 17.001 o
-5 2 14 0.056 1.416 1.055 154.853 o
-5 3 1 0.036 0.412 0.459 769.584 o
-5 3 2 119.237 128.609 3.526 3.011 o
-5 3 3 115.558 121.789 2.994 3.342 o
-5 3 4 16.279 16.542 0.820 39.133 o
-5 3 5 159.107 159.833 3.936 2.104 o
-5 3 6 93.771 99.226 2.676 4.427 o
-5 3 7 6.959 7.109 0.680 88.199 o
-5 3 8 16.182 17.355 0.791 39.041 o
-5 3 9 2.180 2.037 0.396 289.811 o
-5 3 10 15.103 18.971 1.098 35.230 o
-5 3 11 78.535 84.163 2.525 5.487 o
-5 3 12 7.916 7.184 0.837 74.211 o
-5 3 13 27.432 25.366 1.422 20.503 o
-5 4 1 327.495 335.439 8.335 0.615 o
-5 4 2 13.390 10.698 0.830 49.892 o
-5 4 3 0.413 -0.191 0.574 484.635 o
-5 4 4 3.255 5.444 0.715 130.619 o
-5 4 5 33.539 31.832 1.480 16.621 o
-5 4 6 1.388 2.426 1.125 113.953 o
-5 4 7 8.507 8.243 0.832 69.308 o
-5 4 8 57.789 57.114 1.654 9.049 o
-5 4 9 1.183 1.241 0.947 161.886 o
-5 4 10 0.960 1.620 0.551 329.222 o
-5 4 11 34.550 30.962 1.546 16.158 o
-5 4 12 1.720 2.673 0.771 177.758 o
-5 5 1 55.838 49.186 2.176 8.870 o
-5 5 2 26.527 24.167 1.313 21.936 o
-5 5 3 0.313 0.185 0.817 260.824 o
-5 5 4 31.980 35.737 1.456 16.597 o
-5 5 5 13.479 11.848 1.667 31.626 o
-5 5 6 35.808 35.983 1.501 15.248 o
-5 5 7 19.518 19.580 1.252 28.569 o
-5 5 8 9.193 9.143 0.878 63.001 o
-5 5 9 0.683 1.182 0.642 312.511 o
-5 5 10 5.869 7.000 1.501 50.703 o
-5 6 1 31.618 28.579 1.595 17.255 o
-5 6 2 6.804 8.766 0.954 69.979 o
-5 6 3 3.667 2.591 0.694 150.746 o
-5 6 4 45.718 47.493 2.072 10.442 o
-5 6 5 5.503 6.220 0.799 94.395 o
-5 6 6 18.269 17.279 1.455 28.204 o
-5 6 7 1.280 0.785 0.671 268.323 o
-5 6 8 0.884 1.010 0.958 168.155 o
-5 7 1 2.294 1.735 0.801 167.671 o
-5 7 2 2.252 3.108 1.152 99.002 o
-5 7 3 2.539 2.360 0.817 152.239 o
-5 7 4 0.395 0.555 0.903 207.406 o
-4 0 2 28.380 25.369 1.905 17.168 o
-4 0 4 1820.020 1881.800 52.304 0.023 o
-4 0 6 484.542 504.668 14.629 0.276 o
-4 0 8 55.490 48.510 2.094 9.095 o
-4 0 10 36.646 34.849 1.760 14.216 o
-4 0 12 294.561 304.410 9.407 0.655 o
-4 0 14 3.013 5.079 0.947 107.350 o
-4 1 1 730.183 721.391 20.383 0.138 o
-4 1 2 306.330 321.818 5.969 0.752 o
-4 1 3 1.363 1.165 0.188 563.024 o
-4 1 4 86.491 74.162 1.440 6.076 o
-4 1 5 37.826 29.557 1.214 16.640 o
-4 1 6 103.786 106.804 3.045 3.807 o
-4 1 7 113.102 124.336 2.982 3.374 o
-4 1 8 2.133 1.231 0.348 346.144 o
-4 1 9 223.872 219.807 3.851 1.354 o
-4 1 10 39.362 37.595 1.075 15.366 o
-4 1 11 7.719 8.537 0.616 81.875 o
-4 1 12 0.056 -0.172 0.359 1383.870 o
-4 1 13 137.124 126.667 3.255 2.786 o
-4 1 14 28.106 26.809 1.294 20.624 o
-4 1 15 5.772 5.265 0.920 86.932 o
-4 2 1 668.856 674.789 15.581 0.177 o
-4 2 2 104.215 119.647 2.784 3.732 o
-4 2 3 74.711 65.191 1.531 7.160 o
-4 2 4 102.588 109.975 2.332 4.110 o
-4 2 5 123.778 130.983 2.710 3.149 o
-4 2 6 170.899 182.786 3.629 1.913 o
-4 2 7 17.933 13.460 0.596 41.665 o
-4 2 8 67.681 68.264 1.640 7.518 o
-4 2 9 80.072 74.217 1.774 6.263 o
-4 2 10 53.064 52.179 1.407 10.359 o
-4 2 11 299.672 303.497 6.877 0.753 o
-4 2 12 15.706 13.671 0.882 41.413 o
-4 2 13 1.364 1.717 0.604 267.980 o
-4 2 14 2.430 2.335 0.623 200.061 o
-4 2 15 57.214 57.423 3.013 6.986 o
-4 3 1 157.698 148.572 3.913 2.188 o
-4 3 2 13.063 11.584 0.664 53.040 o
-4 3 3 95.590 95.339 2.402 4.580 o
-4 3 4 1.058 0.876 0.263 631.728 o
-4 3 5 301.483 279.338 4.863 0.859 o
-4 3 6 271.464 273.621 5.280 0.942 o
-4 3 7 1.421 1.714 0.339 405.245 o
-4 3 8 6.703 7.646 0.553 94.986 o
-4 3 9 177.308 172.958 3.588 1.904 o
-4 3 10 74.246 72.983 1.849 6.636 o
-4 3 11 0.011 0.290 0.659 416.285 o
-4 3 12 3.776 3.466 0.636 149.289 o
-4 3 13 34.100 35.727 1.839 14.423 o
-4 3 14 9.687 12.607 1.215 46.275 o
-4 4 1 192.091 183.631 6.073 1.416 o
-4 4 2 127.371 125.267 3.524 2.893 o
-4 4 3 146.749 148.113 3.145 2.489 o
-4 4 4 31.923 32.831 1.071 18.723 o
-4 4 5 44.303 47.318 1.349 12.368 o
-4 4 6 3.348 5.353 0.720 129.364 o
-4 4 7 427.327 419.767 7.935 0.441 o
-4 4 8 54.852 59.909 1.644 9.246 o
-4 4 9 140.321 143.513 3.163 2.618 o
-4 4 10 91.423 95.303 3.424 4.132 o
-4 4 11 15.736 12.904 0.856 42.430 o
-4 4 12 23.511 22.631 1.482 22.724 o
-4 4 13 13.850 13.618 1.286 37.136 o
-4 5 1 7.768 6.735 0.746 80.753 o
-4 5 2 190.605 198.776 5.354 1.470 o
-4 5 3 135.142 118.925 2.739 3.032 o
-4 5 4 109.877 100.332 2.420 3.996 o
-4 5 5 0.417 1.167 0.518 450.483 o
-4 5 6 47.654 47.304 1.694 11.027 o
-4 5 7 1.877 1.510 0.514 282.281 o
-4 5 8 69.640 68.986 2.192 6.773 o
-4 5 9 20.090 15.433 1.033 32.402 o
-4 5 10 73.916 79.707 2.474 5.892 o
-4 5 11 1.022 2.338 1.336 89.629 o
-4 6 1 5.626 4.657 0.736 105.127 o
-4 6 2 5.553 7.468 0.854 85.750 o
-4 6 3 37.238 45.509 1.948 12.320 o
-4 6 4 25.869 26.529 1.255 22.040 o
-4 6 5 0.823 1.263 0.500 400.167 o
-4 6 6 33.841 35.794 1.585 15.500 o
-4 6 7 23.131 27.500 1.466 21.766 o
-4 6 8 16.351 15.578 1.146 35.072 o
-4 6 9 0.143 1.238 0.865 220.212 o
-4 7 1 25.110 28.541 1.690 19.104 o
-4 7 2 9.222 8.374 1.528 42.119 o
-4 7 3 0.011 0.979 0.646 385.128 o
-4 7 4 1.072 1.489 0.615 288.249 o
-4 7 5 24.061 24.670 1.393 22.553 o
-4 7 6 9.186 5.525 0.910 68.792 o
-3 0 2 1319.930 1370.920 38.072 0.043 o
-3 0 4 1401.280 1462.530 62.252 0.026 o
-3 0 6 254.172 240.318 12.974 0.596 o
-3 0 8 400.043 438.927 12.723 0.371 o
-3 0 10 370.333 381.551 11.248 0.450 o
-3 0 12 143.585 128.053 4.405 2.374 o
-3 0 14 124.326 116.500 5.332 2.416 o
-3 0 16 25.933 25.280 2.804 12.867 o
-3 1 1 313.770 308.049 6.283 0.739 o
-3 1 2 203.211 213.976 3.639 1.519 o
-3 1 3 11.697 6.546 0.267 75.183 o
-3 1 4 1044.580 1048.310 16.814 0.088 o
-3 1 6 13.765 14.015 0.432 51.710 o
-3 1 7 431.167 465.451 8.433 0.407 o
-3 1 8 1033.020 997.461 17.660 0.090 o
-3 1 9 116.575 121.744 2.521 3.478 o
-3 1 10 0.010 0.220 0.265 2142.210 o
-3 1 11 84.577 75.723 1.769 5.944 o
-3 1 12 140.458 130.544 3.128 2.729 o
-3 1 13 53.709 56.917 1.764 9.379 o
-3 1 14 0.006 0.542 0.882 232.345 o
-3 1 15 8.418 7.796 0.913 67.154 o
-3 2 1 485.105 481.448 10.056 0.337 o
-3 2 2 224.880 267.625 5.592 1.104 o
-3 2 3 1584.580 1570.500 25.123 0.040 o
-3 2 4 30.448 36.879 0.933 19.016 o
-3 2 5 594.108 618.077 11.074 0.236 o
-3 2 6 249.331 251.704 4.759 1.092 o
-3 2 7 800.291 835.433 14.897 0.136 o
-3 2 8 7.628 7.414 0.474 92.417 o
-3 2 9 4.682 4.162 0.391 155.145 o
-3 2 10 36.154 35.378 1.056 16.758 o
-3 2 11 319.424 331.673 6.288 0.701 o
-3 2 12 69.168 68.464 1.719 7.309 o
-3 2 13 26.924 27.866 1.117 21.965 o
-3 2 14 1.776 1.950 0.550 260.246 o
-3 2 15 48.890 47.537 2.037 10.082 o
-3 3 1 1230.530 1241.830 34.698 0.050 o
-3 3 2 64.910 71.056 1.663 7.616 o
-3 3 3 396.424 397.268 7.321 0.499 o
-3 3 4 0.763 1.120 0.211 761.680 o
-3 3 5 446.562 451.201 7.533 0.412 o
-3 3 6 30.220 37.053 1.046 18.657 o
-3 3 7 31.006 29.806 0.937 20.315 o
-3 3 8 0.929 0.791 0.280 670.726 o
-3 3 9 390.369 379.662 7.125 0.522 o
-3 3 10 80.859 82.008 1.955 5.851 o
-3 3 11 67.941 63.595 1.666 7.674 o
-3 3 12 35.939 32.860 1.138 16.983 o
-3 3 13 85.996 84.551 2.517 5.131 o
-3 3 14 0.611 0.228 0.563 443.924 o
-3 4 1 110.493 110.807 2.702 3.714 o
-3 4 2 474.159 446.711 8.284 0.380 o
-3 4 3 24.228 20.116 0.784 28.451 o
-3 4 4 63.966 69.990 2.155 7.199 o
-3 4 5 36.930 37.594 0.998 16.311 o
-3 4 6 353.919 351.525 6.646 0.608 o
-3 4 7 25.445 27.406 0.958 23.845 o
-3 4 8 6.258 9.545 0.837 76.659 o
-3 4 9 13.988 15.207 0.757 45.151 o
-3 4 10 15.019 17.361 0.847 40.071 o
-3 4 11 3.855 5.562 0.691 124.369 o
-3 4 12 8.887 8.480 0.773 69.501 o
-3 4 13 0.287 1.336 0.935 186.637 o
-3 5 1 190.687 188.160 4.370 1.626 o
-3 5 2 245.744 237.476 5.328 1.099 o
-3 5 3 12.468 12.631 0.736 51.790 o
-3 5 4 75.665 74.014 1.910 6.452 o
-3 5 5 28.608 28.040 1.058 21.360 o
-3 5 6 55.126 57.010 1.842 9.080 o
-3 5 7 23.444 19.316 1.058 27.351 o
-3 5 8 46.486 47.761 1.788 10.966 o
-3 5 9 41.488 41.364 1.594 12.938 o
-3 5 10 14.166 14.593 1.045 40.409 o
-3 5 11 3.405 1.852 0.759 151.598 o
-3 5 12 51.705 53.935 3.631 6.468 o
-3 6 1 15.702 11.787 1.027 40.524 o
-3 6 2 6.983 6.556 0.700 88.802 o
-3 6 3 0.124 1.163 0.505 523.469 o
-3 6 4 0.507 1.074 0.422 560.093 o
-3 6 5 0.042 -0.039 0.732 351.806 o
-3 6 6 18.790 23.474 1.404 26.064 o
-3 6 7 25.218 27.853 1.390 21.164 o
-3 6 8 7.974 7.096 0.833 74.345 o
-3 6 9 17.606 18.592 1.265 30.540 o
-3 6 10 45.219 47.609 2.243 10.095 o
-3 7 1 93.488 96.978 3.330 4.100 o
-3 7 2 1.160 1.252 0.566 318.649 o
-3 7 3 0.396 1.133 0.577 395.744 o
-3 7 4 0.884 0.617 0.566 377.168 o
-3 7 5 75.548 78.132 2.403 5.908 o
-3 7 6 17.446 17.564 1.406 29.365 o
-3 7 7 0.131 -0.071 0.712 361.900 o
-2 0 4 1002.010 1023.850 28.422 0.074 o
-2 0 6 275.301 245.177 8.446 0.799 o
-2 0 8 137.376 154.393 8.075 1.477 o
-2 0 10 643.866 590.079 26.321 0.134 o
-2 0 12 2.794 1.270 0.527 233.665 o
-2 0 14 252.612 229.833 7.224 0.957 o
-2 0 16 0.052 -0.192 1.102 155.917 o
-2 1 1 121.546 143.802 2.449 3.130 o
-2 1 2 246.900 277.478 5.369 1.015 o
-2 1 3 882.154 966.372 14.285 0.115 o
-2 1 4 1467.500 1523.850 59.283 0.027 o
-2 1 5 1510.550 1448.010 40.047 0.036 o
-2 1 6 11.925 11.190 0.584 58.562 o
-2 1 7 580.936 587.614 14.291 0.224 o
-2 1 8 228.067 203.791 7.332 1.074 o
-2 1 9 31.160 28.800 1.069 19.913 o
-2 1 10 30.800 32.508 1.075 19.236 o
-2 1 11 163.486 163.769 3.701 2.076 o
-2 1 12 553.609 527.353 12.542 0.261 o
-2 1 13 2.109 2.632 0.544 228.846 o
-2 1 14 6.809 10.143 0.959 66.881 o
-2 1 15 28.840 29.609 1.492 18.606 o
-2 1 16 33.673 29.427 1.955 14.817 o
-2 2 1 426.743 410.580 7.233 0.457 o
-2 2 2 0.478 1.063 0.153 1059.030 o
-2 2 3 333.642 330.050 5.459 0.698 o
-2 2 4 92.863 108.662 2.167 4.547 o
-2 2 5 347.683 335.640 6.126 0.647 o
-2 2 6 0.212 1.204 0.203 1138.620 o
-2 2 7 367.319 419.479 7.620 0.516 o
-2 2 8 0.079 0.696 0.280 1316.390 o
-2 2 9 129.005 125.954 2.584 3.127 o
-2 2 10 4.075 4.886 0.403 159.049 o
-2 2 11 1.085 1.436 0.319 498.617 o
-2 2 12 4.288 5.661 0.479 139.747 o
-2 2 13 72.334 64.619 1.893 7.041 o
-2 2 14 3.303 2.081 0.519 199.907 o
-2 2 15 6.569 7.989 0.777 82.489 o
-2 3 1 642.335 647.433 11.599 0.210 o
-2 3 2 246.344 237.847 4.513 1.149 o
-2 3 3 238.135 206.021 3.281 1.350 o
-2 3 4 380.597 411.197 6.828 0.520 o
-2 3 5 119.062 127.930 2.593 3.322 o
-2 3 6 236.720 255.169 4.825 1.133 o
-2 3 7 157.740 154.555 3.102 2.301 o
-2 3 8 161.783 163.739 3.295 2.162 o
-2 3 9 39.776 41.749 1.164 14.454 o
-2 3 10 589.485 578.160 10.530 0.250 o
-2 3 11 173.587 174.628 3.569 1.935 o
-2 3 12 35.350 40.110 1.958 13.194 o
-2 3 13 20.102 20.435 1.422 26.034 o
-2 3 14 16.541 20.154 1.100 32.878 o
-2 3 15 62.338 55.554 1.946 8.238 o
-2 4 1 174.522 164.443 3.737 1.952 o
-2 4 2 78.152 71.837 1.717 6.512 o
-2 4 3 4.427 3.424 0.365 172.141 o
-2 4 4 2.035 1.775 0.308 344.986 o
-2 4 5 214.033 197.972 3.885 1.479 o
-2 4 6 301.495 291.316 5.537 0.817 o
-2 4 7 13.832 12.709 0.632 50.256 o
-2 4 8 140.818 142.580 2.993 2.655 o
-2 4 9 271.357 257.750 5.032 0.982 o
-2 4 10 84.674 90.668 2.133 5.304 o
-2 4 11 7.873 8.882 0.719 75.598 o
-2 4 12 49.549 45.237 1.596 11.093 o
-2 4 13 15.688 14.257 1.086 37.719 o
-2 4 14 44.084 48.267 2.366 9.902 o
-2 5 1 234.948 241.149 5.385 1.132 o
-2 5 2 177.723 165.197 4.949 1.733 o
-2 5 3 35.048 36.735 1.182 16.490 o
-2 5 4 233.981 239.603 4.799 1.182 o
-2 5 5 12.012 11.260 0.687 55.938 o
-2 5 6 1.318 1.020 0.417 415.817 o
-2 5 7 106.102 92.960 2.158 4.353 o
-2 5 8 184.781 182.625 3.775 1.768 o
-2 5 9 11.369 11.536 0.742 56.123 o
-2 5 10 0.147 1.398 0.481 525.972 o
-2 5 11 4.718 7.882 0.922 85.145 o
-2 5 12 10.995 8.060 0.937 56.865 o
-2 6 1 134.827 138.431 3.534 2.654 o
-2 6 2 206.788 205.693 4.848 1.408 o
-2 6 3 36.309 34.381 1.233 16.288 o
-2 6 4 75.624 67.572 2.478 6.140 o
-2 6 5 92.540 90.640 2.978 4.447 o
-2 6 6 53.046 47.541 1.795 10.012 o
-2 6 7 0.065 0.028 0.514 690.124 o
-2 6 8 3.496 3.287 0.681 149.446 o
-2 6 9 27.777 30.001 1.875 16.793 o
-2 6 10 52.295 48.559 4.177 5.742 o
-2 6 11 16.349 17.728 1.875 24.330 o
-2 7 1 1.296 0.381 0.526 375.755 o
-2 7 2 11.120 13.752 1.009 47.460 o
-2 7 3 6.838 7.445 0.821 80.082 o
-2 7 4 0.184 0.607 0.647 386.168 o
-2 7 5 0.959 1.434 0.955 162.654 o
-2 7 6 10.596 10.294 1.089 50.347 o
-2 7 7 28.084 31.101 1.622 17.903 o
-2 7 8 0.119 0.301 0.962 197.365 o
-2 8 1 7.940 6.691 0.902 72.141 o
-2 8 2 8.495 6.287 0.914 69.974 o
-2 8 3 8.397 7.122 0.931 67.804 o
-1 0 6 48.780 55.281 1.989 9.691 o
-1 0 10 0.388 0.653 0.355 806.173 o
-1 0 12 7.001 4.425 1.102 70.710 o
-1 0 14 0.250 3.163 0.839 192.812 o
-1 0 16 164.557 160.591 8.220 1.311 o
-1 1 1 301.991 345.307 5.225 0.759 o
-1 1 2 240.571 288.948 3.837 1.100 o
-1 1 3 967.175 1143.990 44.617 0.050 o
-1 1 5 0.857 0.309 0.142 1075.420 o
-1 1 6 939.273 912.318 21.730 0.096 o
-1 1 8 362.757 379.613 8.736 0.521 o
-1 1 9 0.084 1.363 0.360 768.184 o
-1 1 10 79.167 86.732 2.103 5.709 o
-1 1 11 350.953 354.894 7.364 0.591 o
-1 1 12 23.954 29.643 1.283 22.053 o
-1 1 13 188.042 183.129 4.871 1.600 o
-1 1 14 36.010 39.436 1.628 14.291 o
-1 1 15 67.205 63.001 2.259 7.094 o
-1 1 16 17.199 21.067 3.487 11.244 o
-1 2 2 584.771 601.152 9.229 0.256 o
-1 2 3 469.584 466.151 7.574 0.385 o
-1 2 4 351.867 358.579 6.463 0.610 o
-1 2 5 372.553 344.700 6.242 0.593 o
-1 2 6 14.176 9.733 0.393 57.050 o
-1 2 7 189.755 200.360 4.676 1.552 o
-1 2 8 32.924 27.709 1.149 19.037 o
-1 2 9 761.635 750.050 14.960 0.151 o
-1 2 10 9.154 9.351 0.555 74.061 o
-1 2 11 1.909 2.683 0.412 280.546 o
-1 2 12 263.888 241.601 6.175 0.971 o
-1 2 13 97.229 96.065 2.963 4.205 o
-1 2 14 2.662 2.067 0.584 206.817 o
-1 2 15 13.459 10.819 0.990 46.113 o
-1 2 16 11.082 11.782 0.938 51.562 o
-1 3 1 188.333 214.194 5.322 1.441 o
-1 3 3 1215.460 1174.460 18.840 0.068 o
-1 3 4 585.869 618.401 11.032 0.240 o
-1 3 5 6.616 5.246 0.334 119.349 o
-1 3 6 452.849 471.871 8.543 0.384 o
-1 3 7 741.195 724.168 13.588 0.163 o
-1 3 8 417.778 426.013 7.889 0.448 o
-1 3 9 3.222 5.132 0.415 174.911 o
-1 3 10 0.949 0.654 0.327 624.381 o
-1 3 11 138.429 146.425 3.481 2.550 o
-1 3 12 21.016 21.364 1.000 29.005 o
-1 3 13 2.679 1.950 0.702 178.706 o
-1 3 14 19.135 18.057 1.088 31.413 o
-1 3 15 62.600 57.853 1.968 8.071 o
-1 4 1 483.344 498.177 10.213 0.331 o
-1 4 2 318.149 323.858 6.128 0.718 o
-1 4 3 9.205 10.570 0.547 71.128 o
-1 4 4 429.410 442.223 7.368 0.436 o
-1 4 5 291.418 296.922 5.570 0.835 o
-1 4 6 159.279 164.771 3.292 2.186 o
-1 4 7 26.456 23.918 0.803 25.180 o
-1 4 8 74.524 80.178 1.855 6.369 o
-1 4 9 61.199 59.472 1.506 8.724 o
-1 4 10 332.993 323.425 6.139 0.687 o
-1 4 11 2.619 2.448 0.487 226.693 o
-1 4 12 37.470 35.587 1.374 15.286 o
-1 4 13 102.668 105.418 2.865 3.943 o
-1 4 14 2.213 3.240 0.715 171.288 o
-1 5 1 30.393 30.608 1.177 19.363 o
-1 5 2 89.080 90.636 2.123 5.104 o
-1 5 3 0.022 0.570 0.391 950.756 o
-1 5 4 0.172 0.570 0.391 852.149 o
-1 5 5 0.066 0.086 0.348 1381.190 o
-1 5 6 90.092 95.905 2.278 4.856 o
-1 5 7 29.463 28.689 0.953 21.270 o
-1 5 8 0.615 1.554 0.442 463.149 o
-1 5 9 85.826 85.004 2.196 5.346 o
-1 5 10 105.778 114.575 2.953 3.688 o
-1 5 11 23.938 22.585 1.140 25.165 o
-1 5 12 3.912 3.765 0.645 142.825 o
-1 5 13 3.840 4.265 0.727 129.155 o
-1 6 1 1.975 1.721 0.455 292.824 o
-1 6 2 349.015 342.845 7.520 0.600 o
-1 6 3 11.945 9.956 0.873 53.397 o
-1 6 4 0.427 0.332 0.388 786.528 o
-1 6 5 64.306 65.801 2.051 7.462 o
-1 6 6 144.137 135.829 3.484 2.544 o
-1 6 7 16.297 16.516 1.037 36.141 o
-1 6 8 6.877 8.992 0.835 74.987 o
-1 6 9 14.888 16.528 1.295 33.951 o
-1 6 10 0.189 1.237 0.737 285.461 o
-1 6 11 6.253 6.686 1.474 51.281 o
-1 7 1 14.840 12.863 1.245 37.092 o
-1 7 2 1.587 2.294 0.557 258.338 o
-1 7 3 28.087 32.168 1.518 18.264 o
-1 7 4 47.967 45.482 2.391 9.538 o
-1 7 5 28.050 28.009 1.601 18.607 o
-1 7 6 7.605 7.675 0.847 74.086 o
-1 7 7 31.521 32.925 1.888 15.225 o
-1 7 8 3.437 3.449 0.936 112.726 o
-1 8 1 34.125 33.345 1.654 15.484 o
-1 8 2 5.885 6.683 0.919 81.913 o
-1 8 3 0.007 -0.727 0.727 360.292 o
-1 8 4 0.139 -0.128 0.757 320.698 o
0 0 2 500.528 507.967 19.960 0.213 o
0 0 6 1349.580 1256.870 49.002 0.036 o
0 0 8 1246.370 1176.460 50.380 0.038 o
0 0 10 224.595 211.813 6.415 1.154 o
0 0 12 1010.100 956.203 26.950 0.078 o
0 0 14 27.972 32.959 2.970 11.206 o
0 0 16 117.520 105.409 6.111 2.297 o
0 1 1 236.023 206.352 3.927 1.317 o
0 1 4 0.749 2.192 0.229 561.119 o
0 1 5 1452.240 1588.680 43.595 0.034 o
0 1 6 108.191 107.176 2.352 3.969 o
0 1 7 328.637 316.310 8.235 0.633 o
0 1 8 150.566 173.999 4.504 2.013 o
0 1 9 13.934 10.851 0.744 50.205 o
0 1 10 193.799 187.768 4.824 1.550 o
0 1 11 98.963 91.436 2.684 4.377 o
0 1 12 20.176 21.105 1.078 29.131 o
0 1 13 0.929 1.788 0.569 313.456 o
0 1 14 85.781 77.889 2.554 5.267 o
0 1 15 23.280 22.014 1.625 21.845 o
0 1 16 0.937 3.404 0.923 150.692 o
0 2 0 319.256 330.624 12.908 0.479 o
0 2 2 360.557 360.325 5.886 0.608 o
0 2 3 243.813 243.407 6.901 0.986 o
0 2 4 987.444 976.524 15.630 0.099 o
0 2 5 296.843 279.324 5.114 0.863 o
0 2 6 109.560 122.141 3.962 3.099 o
0 2 7 1186.320 1214.680 32.678 0.055 o
0 2 8 282.119 271.801 6.650 0.845 o
0 2 9 0.408 -0.384 0.401 851.617 o
0 2 10 194.342 186.497 4.851 1.547 o
0 2 11 495.856 508.765 12.146 0.298 o
0 2 12 115.216 114.837 3.357 3.295 o
0 2 13 146.652 152.666 4.278 2.217 o
0 2 14 6.194 6.157 0.772 91.376 o
0 2 15 57.136 64.684 2.381 7.672 o
0 2 16 8.600 7.217 0.914 67.562 o
0 3 1 620.627 615.456 10.902 0.228 o
0 3 2 17.513 17.070 0.482 40.450 o
0 3 3 51.510 46.334 1.106 11.558 o
0 3 4 24.072 34.000 0.877 23.118 o
0 3 5 124.376 113.749 2.313 3.446 o
0 3 6 0.775 2.870 0.313 430.277 o
0 3 7 94.677 93.752 2.000 4.855 o
0 3 8 10.741 7.820 0.602 68.799 o
0 3 9 373.072 366.782 7.705 0.541 o
0 3 10 29.069 25.794 1.169 21.107 o
0 3 11 3.227 3.710 0.489 182.871 o
0 3 12 132.584 134.025 3.330 2.781 o
0 3 13 60.288 54.147 1.793 8.738 o
0 3 14 33.481 34.194 1.451 16.387 o
0 3 15 18.775 21.011 1.233 28.796 o
0 4 0 11.863 8.249 0.620 62.974 o
0 4 1 30.758 31.595 0.907 20.132 o
0 4 2 235.286 250.799 5.163 1.126 o
0 4 3 111.750 92.414 1.808 4.298 o
0 4 4 68.062 59.203 1.399 8.137 o
0 4 5 442.018 443.131 8.120 0.412 o
0 4 6 67.648 66.144 1.700 7.554 o
0 4 7 8.699 6.644 0.453 88.249 o
0 4 8 8.512 7.446 0.486 85.575 o
0 4 9 72.800 73.867 2.054 6.522 o
0 4 10 104.485 115.167 2.922 3.728 o
0 4 11 13.505 14.332 0.888 44.638 o
0 4 12 41.741 49.324 1.892 11.354 o
0 4 13 1.870 2.251 0.674 206.324 o
0 4 14 17.333 21.107 1.581 26.011 o
0 5 1 78.600 86.420 2.324 5.583 o
0 5 2 541.581 536.305 10.029 0.287 o
0 5 3 73.015 73.856 1.557 6.934 o
0 5 4 7.672 7.599 0.459 91.992 o
0 5 5 0.017 0.676 0.338 1124.360 o
0 5 6 454.803 445.604 12.045 0.343 o
0 5 7 19.734 23.498 0.995 29.236 o
0 5 8 35.959 34.685 1.086 16.843 o
0 5 9 5.223 5.635 0.702 107.135 o
0 5 10 212.035 204.385 5.573 1.310 o
0 5 11 0.252 -0.119 0.526 604.683 o
0 5 12 0.005 0.623 0.546 549.339 o
0 5 13 5.895 3.706 0.760 105.043 o
0 6 0 37.131 38.619 2.067 12.603 o
0 6 1 74.105 74.902 2.583 5.915 o
0 6 2 153.079 154.054 3.821 2.229 o
0 6 3 33.339 32.603 1.136 17.966 o
0 6 4 4.097 4.523 0.598 139.425 o
0 6 5 11.721 12.336 0.896 50.404 o
0 6 6 1.879 2.140 0.516 261.749 o
0 6 7 6.742 4.948 0.656 99.675 o
0 6 8 99.600 92.974 3.147 4.078 o
0 6 9 15.327 16.842 1.305 33.148 o
0 6 10 15.940 15.036 1.307 33.429 o
0 6 11 15.133 14.670 1.342 33.972 o
0 7 1 87.297 88.902 2.663 4.882 o
0 7 2 0.815 0.578 0.688 295.486 o
0 7 3 94.707 93.709 3.540 3.988 o
0 7 4 4.496 3.061 0.934 104.330 o
0 7 5 52.927 54.602 2.247 8.764 o
0 7 6 0.190 0.017 0.622 456.056 o
0 7 7 8.444 7.995 0.965 64.445 o
0 7 8 3.410 3.331 0.909 117.067 o
0 8 0 1.669 0.204 0.915 171.304 o
0 8 1 1.424 1.359 0.789 200.687 o
0 8 2 5.386 4.538 0.850 98.024 o
0 8 3 19.314 21.349 1.558 24.877 o
0 8 4 3.792 1.739 0.864 128.632 o
1 0 0 11.458 10.066 0.390 66.111 o
1 0 2 419.935 397.995 9.087 0.439 o
1 0 6 1457.410 1419.050 39.367 0.038 o
1 0 8 63.289 53.421 1.962 8.226 o
1 0 10 70.579 85.222 2.942 5.492 o
1 0 12 499.220 499.869 14.505 0.272 o
1 0 14 117.181 124.506 6.782 2.002 o
1 0 16 40.517 34.842 3.355 8.491 o
1 1 0 133.820 125.834 2.252 3.108 o
1 1 1 231.391 240.607 7.962 0.951 o
1 1 2 13.440 10.500 0.353 58.691 o
1 1 4 1670.460 1638.730 64.337 0.022 o
1 1 5 365.301 339.937 8.158 0.560 o
1 1 6 6.256 17.686 1.474 40.932 o
1 1 7 97.770 90.169 2.567 4.506 o
1 1 8 735.977 759.663 17.637 0.145 o
1 1 9 673.051 735.307 20.906 0.144 o
1 1 10 26.175 28.428 1.235 21.516 o
1 1 11 41.614 42.661 1.638 12.657 o
1 1 12 13.001 15.350 1.009 42.369 o
1 1 13 22.927 22.192 1.226 25.295 o
1 1 14 3.640 4.393 1.042 94.772 o
1 1 15 25.826 26.189 1.897 17.939 o
1 1 16 40.690 46.108 2.660 9.706 o
1 2 1 222.774 233.174 4.629 1.264 o
1 2 2 316.664 312.120 7.190 0.696 o
1 2 4 686.001 676.900 11.970 0.190 o
1 2 5 917.678 882.878 23.270 0.096 o
1 2 6 80.740 92.795 2.838 4.951 o
1 2 7 721.791 721.196 16.767 0.155 o
1 2 8 54.022 55.483 2.549 8.076 o
1 2 9 172.891 175.345 4.652 1.777 o
1 2 10 10.223 8.403 0.741 65.334 o
1 2 11 143.993 150.731 4.204 2.277 o
1 2 12 35.985 34.557 1.560 15.176 o
1 2 13 14.632 15.376 1.130 37.672 o
1 2 14 19.356 15.705 1.169 31.425 o
1 2 15 84.305 85.677 2.959 4.862 o
1 3 0 143.835 134.287 3.004 2.671 o
1 3 1 1575.450 1501.320 29.649 0.039 o
1 3 2 4.981 6.704 0.370 129.522 o
1 3 3 24.205 18.167 0.587 30.592 o
1 3 4 330.206 358.188 6.573 0.646 o
1 3 5 680.855 691.672 12.370 0.188 o
1 3 6 11.289 7.857 0.336 72.751 o
1 3 7 11.686 10.197 0.620 60.189 o
1 3 8 226.451 223.623 4.965 1.243 o
1 3 9 267.620 275.898 6.961 0.863 o
1 3 10 343.596 341.674 8.498 0.580 o
1 3 11 20.747 17.833 1.199 28.835 o
1 3 12 0.535 0.704 0.697 305.914 o
1 3 13 198.234 190.007 5.281 1.459 o
1 3 14 0.064 2.715 0.877 192.656 o
1 3 15 4.207 4.010 0.823 114.585 o
1 4 0 117.301 112.027 2.698 3.522 o
1 4 1 18.917 16.016 0.497 38.950 o
1 4 2 820.690 869.201 15.502 0.128 o
1 4 3 1.491 2.415 0.342 353.439 o
1 4 4 89.020 87.602 1.938 5.285 o
1 4 5 255.811 268.797 6.460 0.936 o
1 4 6 198.901 203.562 4.000 1.552 o
1 4 7 88.837 90.575 2.025 5.173 o
1 4 8 223.796 221.496 4.984 1.260 o
1 4 9 1.985 1.810 0.431 298.677 o
1 4 10 171.285 167.763 4.031 1.922 o
1 4 11 217.192 223.177 5.160 1.274 o
1 4 12 4.880 6.166 0.797 99.854 o
1 4 13 0.667 1.003 0.572 374.848 o
1 4 14 16.907 16.469 1.174 33.519 o
1 5 0 278.687 263.407 5.810 0.909 o
1 5 1 53.447 60.255 1.864 9.052 o
1 5 2 377.157 362.898 6.842 0.558 o
1 5 3 0.196 0.239 0.268 1581.020 o
1 5 4 31.721 30.234 0.966 19.775 o
1 5 5 50.668 49.914 1.797 10.172 o
1 5 6 349.343 337.607 7.395 0.607 o
1 5 7 40.719 38.496 1.159 14.646 o
1 5 8 29.003 33.529 1.060 19.858 o
1 5 9 8.878 12.498 0.885 58.208 o
1 5 10 61.568 61.764 2.226 7.639 o
1 5 11 14.705 13.401 0.993 41.420 o
1 5 12 45.337 48.688 1.845 10.944 o
1 5 13 6.561 7.627 0.885 77.534 o
1 6 0 118.407 119.382 3.137 3.255 o
1 6 1 4.557 4.491 0.608 131.312 o
1 6 2 86.320 83.585 2.061 5.444 o
1 6 3 18.726 18.968 0.794 34.516 o
1 6 4 97.478 90.088 2.114 4.758 o
1 6 5 118.060 113.619 2.553 3.532 o
1 6 6 68.243 70.076 1.803 7.236 o
1 6 7 21.003 20.679 1.183 27.623 o
1 6 8 5.244 5.101 0.634 115.740 o
1 6 9 40.716 41.666 1.974 11.959 o
1 6 10 4.085 6.580 1.607 50.706 o
1 6 11 2.612 2.175 0.843 147.530 o
1 7 0 11.540 11.546 0.995 49.287 o
1 7 1 38.508 39.719 1.626 13.671 o
1 7 2 85.516 81.115 2.906 4.945 o
1 7 3 33.449 33.120 1.699 15.515 o
1 7 4 1.097 1.257 0.648 276.734 o
1 7 5 21.649 24.569 1.563 22.542 o
1 7 6 17.876 17.098 1.352 29.884 o
1 7 7 1.196 2.660 1.462 75.323 o
1 7 8 4.895 4.016 1.007 90.253 o
1 8 0 5.412 4.454 0.868 96.589 o
1 8 1 5.397 4.070 0.900 95.484 o
1 8 2 4.550 2.804 0.874 111.626 o
1 8 3 2.122 3.889 1.085 104.938 o
1 8 4 0.023 0.250 0.810 280.739 o
2 0 4 1085.030 1049.700 29.309 0.067 o
2 0 6 1034.440 1113.010 31.172 0.066 o
2 0 8 439.565 462.659 13.436 0.326 o
2 0 10 2.629 2.299 0.563 209.301 o
2 0 12 4.283 4.756 0.631 130.744 o
2 0 14 13.335 10.472 1.941 27.756 o
2 0 16 1.055 3.331 1.582 65.150 o
2 1 2 117.846 116.827 2.927 3.370 o
2 1 3 311.109 301.894 8.671 0.659 o
2 1 4 1975.020 2029.810 79.842 0.015 o
2 1 5 5.096 3.538 0.229 166.467 o
2 1 6 87.080 85.472 1.766 5.535 o
2 1 7 0.046 0.396 0.317 1381.240 o
2 1 8 1215.990 1271.890 29.254 0.056 o
2 1 9 8.317 6.586 0.679 81.237 o
2 1 10 7.188 6.085 0.707 88.612 o
2 1 11 376.537 388.245 9.626 0.479 o
2 1 12 460.551 470.243 11.519 0.338 o
2 1 13 125.245 120.424 3.662 2.931 o
2 1 14 0.005 0.883 0.783 279.554 o
2 1 15 22.961 26.160 2.117 17.455 o
2 1 16 61.010 58.616 3.193 6.440 o
2 2 0 282.775 273.890 6.488 0.849 o
2 2 1 43.291 39.998 1.048 14.059 o
2 2 2 183.940 191.190 4.462 1.653 o
2 2 3 295.820 305.216 8.504 0.691 o
2 2 4 356.544 377.715 6.881 0.577 o
2 2 5 299.120 258.248 5.253 0.881 o
2 2 6 0.016 0.246 0.313 1591.820 o
2 2 7 9.466 4.687 0.585 84.302 o
2 2 8 1.537 1.397 0.420 362.529 o
2 2 9 70.909 62.432 2.203 6.905 o
2 2 10 456.457 465.958 16.809 0.270 o
2 2 11 19.577 19.896 1.623 24.501 o
2 2 12 0.347 0.308 0.892 218.494 o
2 2 13 100.191 104.547 3.369 3.779 o
2 2 14 23.490 21.814 1.457 23.158 o
2 2 15 67.619 66.782 2.591 6.542 o
2 3 0 73.921 57.504 1.577 7.504 o
2 3 1 21.863 12.651 0.581 36.474 o
2 3 2 338.295 364.729 7.456 0.601 o
2 3 3 154.064 138.851 4.108 2.249 o
2 3 4 1.107 1.254 0.240 581.695 o
2 3 5 595.191 570.161 10.348 0.251 o
2 3 6 2.091 1.582 0.210 384.710 o
2 3 7 435.928 433.653 10.548 0.384 o
2 3 8 1.035 0.327 0.546 393.656 o
2 3 9 16.347 16.056 1.219 33.727 o
2 3 10 47.207 53.140 2.067 9.871 o
2 3 11 18.059 23.543 1.714 23.405 o
2 3 12 3.133 4.961 0.768 128.877 o
2 3 13 67.015 73.344 2.701 6.250 o
2 3 14 1.336 1.868 0.999 140.927 o
2 3 15 26.534 29.555 1.878 17.250 o
2 4 0 46.905 51.758 1.736 10.706 o
2 4 1 0.213 0.705 0.307 1048.520 o
2 4 2 850.246 854.243 17.023 0.121 o
2 4 3 560.651 576.625 11.686 0.254 o
2 4 4 20.168 19.928 0.730 32.876 o
2 4 5 12.731 14.557 0.630 50.724 o
2 4 6 162.566 168.268 3.441 2.103 o
2 4 7 165.119 163.309 3.357 2.116 o
2 4 8 1.957 3.149 0.555 221.021 o
2 4 9 0.081 0.401 0.457 756.722 o
2 4 10 75.053 69.225 2.150 6.438 o
2 4 11 51.189 47.944 1.766 10.297 o
2 4 12 13.502 15.107 1.283 36.676 o
2 4 13 13.319 9.477 0.934 49.105 o
2 4 14 32.783 33.019 1.823 15.172 o
2 5 0 16.727 18.266 0.904 36.225 o
2 5 1 29.369 29.725 1.156 20.105 o
2 5 2 32.435 31.084 1.249 18.131 o
2 5 3 111.544 110.750 2.888 3.614 o
2 5 4 12.573 13.859 1.148 41.550 o
2 5 5 9.696 13.843 1.003 50.712 o
2 5 6 2.904 2.612 0.393 233.334 o
2 5 7 1.788 2.571 0.400 296.970 o
2 5 8 0.444 0.145 0.346 953.716 o
2 5 9 20.579 21.799 1.155 27.778 o
2 5 10 0.846 1.477 0.566 336.248 o
2 5 11 72.817 79.786 2.486 5.941 o
2 5 12 5.106 3.238 0.942 97.400 o
2 6 0 45.466 44.579 1.616 11.802 o
2 6 1 96.532 101.353 3.211 4.010 o
2 6 2 9.524 9.716 0.935 58.902 o
2 6 3 64.751 64.201 1.664 7.941 o
2 6 4 22.839 20.927 0.914 28.343 o
2 6 5 14.582 17.127 0.850 40.912 o
2 6 6 51.619 55.328 1.579 10.061 o
2 6 7 61.111 60.712 3.057 6.557 o
2 6 8 4.883 3.319 0.940 99.075 o
2 6 9 46.067 47.530 1.975 10.618 o
2 6 10 70.417 78.942 2.485 6.104 o
2 7 0 6.184 7.640 0.872 80.329 o
2 7 1 1.062 0.750 0.727 253.537 o
2 7 2 3.881 1.149 0.705 158.895 o
2 7 3 105.355 113.114 3.677 3.401 o
2 7 4 0.212 -0.609 0.632 440.778 o
2 7 5 14.577 15.210 1.351 34.151 o
2 7 6 3.235 1.834 0.750 156.793 o
2 7 7 2.434 2.289 1.200 95.271 o
2 7 8 7.300 7.280 1.508 47.139 o
2 8 0 1.136 1.481 0.807 202.213 o
2 8 1 29.741 31.814 2.155 14.560 o
2 8 2 0.735 0.482 0.795 243.230 o
2 8 3 6.972 8.155 1.080 64.466 o
3 0 0 0.930 1.438 0.431 430.597 o
3 0 2 211.524 205.184 8.507 1.020 o
3 0 6 1.449 0.785 0.383 439.304 o
3 0 8 397.631 409.567 12.201 0.394 o
3 0 10 208.798 224.476 7.100 1.129 o
3 0 12 86.942 83.873 3.165 4.646 o
3 0 14 2.847 3.283 1.582 59.423 o
3 1 2 139.990 148.468 6.231 1.858 o
3 1 3 856.756 735.442 16.908 0.129 o
3 1 4 1525.400 1459.040 33.127 0.039 o
3 1 5 36.660 37.819 1.321 15.375 o
3 1 6 21.711 28.276 0.998 25.771 o
3 1 7 791.950 795.924 17.598 0.132 o
3 1 8 69.905 64.409 1.502 7.623 o
3 1 9 28.112 29.788 1.496 18.833 o
3 1 10 13.860 11.046 1.168 41.330 o
3 1 11 30.318 30.265 1.549 17.642 o
3 1 12 72.193 76.417 2.705 5.862 o
3 1 13 76.049 83.734 2.947 5.266 o
3 1 14 6.771 10.996 1.566 42.857 o
3 1 15 20.736 21.738 2.205 18.308 o
3 2 0 265.397 284.519 8.227 0.789 o
3 2 1 100.466 98.119 3.653 3.709 o
3 2 2 119.493 116.474 3.164 3.254 o
3 2 3 327.642 370.076 8.793 0.574 o
3 2 4 140.775 153.669 3.958 2.355 o
3 2 5 1160.300 1113.130 25.754 0.066 o
3 2 6 1.735 3.233 0.467 256.270 o
3 2 7 0.143 0.367 0.552 537.352 o
3 2 8 34.796 33.067 2.248 12.927 o
3 2 9 589.176 669.134 27.580 0.129 o
3 2 10 57.919 62.616 3.308 6.343 o
3 2 11 41.371 37.983 1.825 12.629 o
3 2 12 50.989 44.246 2.062 9.967 o
3 2 13 1.500 1.827 0.775 195.024 o
3 2 14 23.226 21.482 1.614 22.100 o
3 2 15 15.477 16.256 2.384 19.642 o
3 3 0 1.319 0.979 0.342 477.660 o
3 3 1 93.610 89.293 2.729 4.584 o
3 3 2 119.504 126.186 2.896 3.237 o
3 3 3 338.675 343.003 9.441 0.558 o
3 3 4 4.187 3.285 0.537 157.227 o
3 3 5 39.156 35.048 1.148 15.590 o
3 3 6 39.489 41.546 1.657 13.159 o
3 3 7 170.187 178.578 7.356 1.370 o
3 3 8 0.100 -0.424 0.463 830.649 o
3 3 9 41.655 42.721 1.924 11.845 o
3 3 10 57.440 59.870 2.377 7.859 o
3 3 11 195.018 201.323 5.718 1.394 o
3 3 12 1.754 2.875 0.736 182.878 o
3 3 13 19.455 22.505 1.599 24.029 o
3 3 14 24.155 25.623 1.770 19.532 o
3 4 0 6.175 8.304 0.439 102.439 o
3 4 1 408.198 399.678 8.548 0.461 o
3 4 2 93.903 86.136 2.158 4.969 o
3 4 3 72.776 64.805 1.753 7.133 o
3 4 4 38.280 38.378 1.228 15.132 o
3 4 5 20.900 21.389 0.950 29.537 o
3 4 6 214.689 204.078 4.139 1.432 o
3 4 7 56.422 51.023 1.396 9.980 o
3 4 8 126.250 134.908 3.485 2.839 o
3 4 9 18.792 26.378 1.281 26.228 o
3 4 10 60.285 54.521 2.034 8.365 o
3 4 11 27.160 27.038 1.384 20.474 o
3 4 12 3.736 3.606 0.734 134.697 o
3 4 13 60.408 68.525 3.400 5.924 o
3 5 0 20.387 19.409 1.093 29.549 o
3 5 1 21.590 23.591 1.231 25.688 o
3 5 2 315.502 320.339 6.820 0.703 o
3 5 3 9.378 10.356 0.650 67.734 o
3 5 4 70.530 66.187 2.316 6.676 o
3 5 5 42.773 42.906 1.407 13.001 o
3 5 6 404.836 405.790 7.706 0.477 o
3 5 7 3.268 3.659 0.451 189.011 o
3 5 8 81.118 80.418 2.425 5.531 o
3 5 9 1.959 3.196 0.619 202.434 o
3 5 10 61.740 69.531 2.577 6.862 o
3 5 11 2.704 4.688 1.404 68.849 o
3 5 12 28.681 22.035 1.679 19.047 o
3 6 0 44.324 49.305 2.103 10.437 o
3 6 1 31.039 27.071 1.432 18.566 o
3 6 2 147.735 150.624 4.393 2.191 o
3 6 3 2.192 2.150 0.693 192.023 o
3 6 4 6.418 3.850 0.555 115.901 o
3 6 5 21.033 22.148 0.982 28.811 o
3 6 6 57.011 58.584 1.679 9.019 o
3 6 7 0.071 -0.052 0.538 634.605 o
3 6 8 2.356 0.890 0.625 230.185 o
3 6 9 9.911 11.961 1.002 52.537 o
3 6 10 43.201 38.316 1.778 12.379 o
3 7 0 11.836 13.092 1.191 42.498 o
3 7 1 38.286 41.662 1.988 12.357 o
3 7 2 0.001 -0.629 0.630 480.994 o
3 7 3 21.455 22.233 1.517 23.692 o
3 7 4 1.080 1.517 0.993 149.972 o
3 7 5 0.362 -0.209 0.678 369.551 o
3 7 6 0.568 -0.363 1.068 155.230 o
3 7 7 7.365 6.473 1.474 49.057 o
4 0 2 1085.050 967.508 38.266 0.057 o
4 0 4 199.472 192.030 8.244 1.109 o
4 0 6 9.460 10.129 0.984 56.822 o
4 0 8 577.284 630.658 28.299 0.130 o
4 0 10 2.881 2.880 0.764 150.777 o
4 0 12 461.693 485.483 14.567 0.292 o
4 0 14 22.660 26.286 3.307 11.004 o
4 1 0 98.687 119.049 3.837 3.410 o
4 1 1 455.682 456.010 13.079 0.324 o
4 1 2 88.276 89.538 3.013 4.597 o
4 1 3 139.791 145.446 4.572 2.272 o
4 1 4 1.079 0.513 0.294 647.859 o
4 1 5 181.292 179.764 6.455 1.437 o
4 1 6 257.474 247.058 6.111 0.987 o
4 1 7 4.878 3.099 0.588 139.447 o
4 1 8 5.421 6.073 0.608 110.536 o
4 1 9 1.038 0.904 0.452 436.714 o
4 1 10 129.419 133.076 3.340 2.841 o
4 1 11 85.389 85.798 3.112 4.706 o
4 1 12 1.101 0.544 0.683 280.534 o
4 1 13 48.890 53.073 2.346 9.094 o
4 1 14 18.482 15.816 2.058 21.710 o
4 1 15 3.242 4.171 1.314 74.248 o
4 2 0 1163.300 1107.970 58.540 0.034 o
4 2 1 2522.600 2361.890 65.359 0.014 o
4 2 2 1098.340 1146.080 32.089 0.060 o
4 2 3 0.935 2.303 0.622 267.638 o
4 2 4 230.885 223.649 5.649 1.167 o
4 2 5 295.733 286.193 7.107 0.772 o
4 2 6 70.841 65.716 1.899 7.107 o
4 2 7 15.256 13.464 0.768 44.206 o
4 2 8 264.879 276.934 6.060 0.918 o
4 2 9 38.191 41.440 2.398 11.101 o
4 2 10 13.367 11.158 1.180 41.794 o
4 2 11 81.578 86.557 4.158 4.056 o
4 2 12 4.887 5.187 0.955 90.569 o
4 2 13 84.671 86.885 4.439 3.778 o
4 2 14 3.493 0.714 0.922 131.108 o
4 3 0 21.892 20.569 1.161 27.177 o
4 3 1 5.633 7.977 0.554 102.726 o
4 3 2 184.387 180.566 4.048 1.745 o
4 3 3 786.334 780.347 15.690 0.141 o
4 3 4 67.079 65.486 1.822 7.503 o
4 3 5 159.388 154.983 4.159 2.086 o
4 3 6 103.277 99.998 2.609 4.127 o
4 3 7 85.908 85.475 2.594 5.061 o
4 3 8 11.134 11.279 1.116 47.336 o
4 3 9 0.439 1.424 0.644 321.032 o
4 3 10 0.890 1.903 1.032 141.049 o
4 3 11 144.996 151.728 4.755 2.134 o
4 3 12 0.183 -0.960 0.960 200.853 o
4 3 13 3.227 2.750 1.498 64.199 o
4 4 0 290.320 271.650 9.516 0.687 o
4 4 1 6.711 6.493 0.528 101.136 o
4 4 2 70.836 66.436 1.837 7.142 o
4 4 3 109.826 112.227 2.777 3.683 o
4 4 4 1.115 0.581 0.393 511.449 o
4 4 5 16.199 19.856 0.997 34.724 o
4 4 6 28.054 24.415 0.967 23.130 o
4 4 7 33.749 34.044 1.298 16.937 o
4 4 8 21.133 22.258 1.233 26.461 o
4 4 9 10.523 11.150 1.082 49.732 o
4 4 10 0.181 1.074 0.591 414.118 o
4 4 11 18.297 18.730 1.617 25.760 o
4 4 12 10.753 11.330 1.262 44.230 o
4 5 0 181.705 178.223 4.888 1.662 o
4 5 1 59.309 61.095 2.563 7.374 o
4 5 2 118.374 126.042 3.636 3.015 o
4 5 3 23.362 21.841 0.955 27.239 o
4 5 4 122.552 132.144 3.243 3.005 o
4 5 5 3.359 3.455 0.511 178.983 o
4 5 6 29.669 33.565 1.195 18.967 o
4 5 7 2.205 2.135 0.446 267.721 o
4 5 8 25.718 21.400 1.293 23.284 o
4 5 9 5.017 4.503 0.962 91.498 o
4 5 10 35.231 38.484 2.206 12.483 o
4 5 11 20.037 16.774 1.297 28.815 o
4 6 0 0.212 -0.309 0.496 684.805 o
4 6 1 0.037 0.497 0.517 612.958 o
4 6 2 1.025 2.119 0.595 280.747 o
4 6 3 1.370 3.274 1.060 119.637 o
4 6 4 38.059 46.430 2.008 11.906 o
4 6 5 0.579 0.232 0.447 619.229 o
4 6 6 13.960 10.306 0.930 46.900 o
4 6 7 8.739 9.570 0.925 62.118 o
4 6 8 0.085 -0.642 0.642 448.309 o
4 6 9 0.002 0.440 0.726 339.387 o
4 7 0 0.322 -0.615 0.615 445.728 o
4 7 1 12.308 14.531 1.317 38.003 o
4 7 2 2.452 2.458 1.019 117.937 o
4 7 3 0.023 0.427 0.762 309.223 o
4 7 4 2.643 3.030 0.747 157.308 o
4 7 5 20.576 19.657 2.267 18.232 o
4 7 6 5.161 5.833 1.334 62.093 o
5 0 0 541.362 533.295 21.733 0.185 o
5 0 2 385.154 352.238 14.664 0.372 o
5 0 4 1260.510 1034.380 41.118 0.047 o
5 0 6 44.841 53.227 2.660 8.854 o
5 0 8 313.424 325.509 15.108 0.421 o
5 0 10 58.236 73.035 6.051 3.330 o
5 0 12 20.826 26.238 3.355 11.039 o
5 0 14 10.461 11.095 2.588 20.406 o
5 1 0 55.648 58.302 2.279 8.251 o
5 1 1 17.076 16.000 1.258 32.423 o
5 1 2 200.105 201.073 6.224 1.310 o
5 1 3 41.082 35.569 2.491 10.820 o
5 1 4 122.372 111.500 3.807 3.015 o
5 1 5 526.981 510.814 12.276 0.280 o
5 1 6 90.717 95.726 2.618 4.638 o
5 1 7 4.867 2.757 0.537 148.927 o
5 1 8 1.326 2.412 0.578 261.115 o
5 1 9 214.446 228.002 6.122 1.189 o
5 1 10 44.948 51.643 2.096 10.206 o
5 1 11 57.420 64.610 2.739 7.127 o
5 1 12 4.446 3.464 1.415 63.908 o
5 1 13 30.893 30.286 5.560 4.835 o
5 1 14 0.016 -1.195 1.270 118.050 o
5 2 0 596.561 630.926 14.717 0.209 o
5 2 1 17.560 16.843 1.594 27.207 o
5 2 2 201.148 199.034 6.269 1.304 o
5 2 3 29.549 23.873 1.149 21.457 o
5 2 4 47.745 51.614 1.837 10.383 o
5 2 5 7.513 6.316 0.748 83.410 o
5 2 6 2.746 3.013 0.492 209.114 o
5 2 7 81.060 85.555 2.462 5.378 o
5 2 8 0.396 0.970 0.609 375.886 o
5 2 9 1.234 1.655 0.533 314.900 o
5 2 10 16.989 14.765 1.389 31.278 o
5 2 11 65.225 69.564 2.955 6.175 o
5 2 12 70.164 80.428 3.243 5.338 o
5 2 13 6.641 6.352 1.228 61.722 o
5 3 0 1.792 0.335 0.441 381.574 o
5 3 1 23.753 25.189 1.145 24.397 o
5 3 2 4.360 5.075 0.522 139.059 o
5 3 3 4.023 4.255 0.489 156.852 o
5 3 4 76.616 76.475 3.172 5.205 o
5 3 5 12.822 10.707 1.004 47.194 o
5 3 6 182.116 174.767 4.772 1.688 o
5 3 7 28.980 28.081 1.232 20.269 o
5 3 8 44.940 45.630 1.658 11.703 o
5 3 9 74.891 85.104 3.245 5.030 o
5 3 10 18.414 17.234 1.532 27.175 o
5 3 11 5.489 8.308 1.506 49.889 o
5 3 12 0.867 1.080 1.006 154.839 o
5 3 13 0.021 1.585 1.065 151.407 o
5 4 0 0.776 0.087 0.367 728.895 o
5 4 1 1.067 0.830 0.389 498.620 o
5 4 2 91.095 91.766 2.445 4.804 o
5 4 3 123.231 122.670 3.085 3.135 o
5 4 4 20.731 19.680 0.991 30.102 o
5 4 5 105.902 103.374 2.736 3.936 o
5 4 6 91.708 87.760 2.251 4.977 o
5 4 7 141.153 148.811 3.970 2.379 o
5 4 8 5.659 3.716 0.743 108.842 o
5 4 9 9.767 9.652 1.005 55.929 o
5 4 10 15.499 15.855 1.252 34.315 o
5 4 11 9.155 12.748 1.156 48.900 o
5 4 12 5.618 3.682 0.927 92.985 o
5 5 0 16.037 20.437 1.352 30.028 o
5 5 1 10.187 12.542 0.774 57.340 o
5 5 2 82.575 87.397 2.383 5.317 o
5 5 3 34.696 33.308 1.286 16.792 o
5 5 4 9.023 7.831 0.830 68.050 o
5 5 5 10.817 12.454 1.052 48.426 o
5 5 6 15.300 16.740 0.965 38.388 o
5 5 7 6.002 7.610 1.256 60.393 o
5 5 8 6.518 4.759 0.954 81.520 o
5 5 9 20.684 18.784 1.350 26.942 o
5 5 10 32.023 32.993 2.479 12.528 o
5 6 0 56.100 57.925 2.748 7.467 o
5 6 1 1.930 1.232 0.696 216.085 o
5 6 2 0.056 -0.295 0.599 518.574 o
5 6 3 49.168 50.901 2.679 8.500 o
5 6 4 1.520 2.741 0.800 174.523 o
5 6 5 1.016 0.709 0.675 285.424 o
5 6 6 9.409 2.450 1.941 34.748 o
5 6 7 17.596 14.524 1.353 31.320 o
5 6 8 7.251 8.982 1.024 64.500 o
5 7 0 0.012 1.196 1.231 118.467 o
5 7 1 46.337 52.419 2.394 9.318 o
5 7 2 6.835 9.136 1.140 60.548 o
5 7 3 27.527 27.055 1.803 17.776 o
5 7 4 3.473 3.807 1.181 84.889 o
6 0 0 86.953 87.340 4.625 3.599 o
6 0 2 65.435 56.072 3.307 6.106 o
6 0 4 5.478 6.446 1.102 73.022 o
6 0 6 0.137 0.359 0.815 267.564 o
6 0 8 31.071 25.099 1.883 16.492 o
6 0 10 55.832 67.514 3.380 6.224 o
6 0 12 64.675 56.886 5.320 3.932 o
6 1 0 266.705 256.185 7.938 0.836 o
6 1 1 18.082 18.709 2.061 21.203 o
6 1 2 40.336 42.833 1.990 11.876 o
6 1 3 70.230 73.454 2.844 5.908 o
6 1 4 14.986 14.391 1.100 38.375 o
6 1 5 36.307 37.086 1.610 14.572 o
6 1 6 2.833 4.398 0.652 156.238 o
6 1 7 6.136 6.661 0.754 91.125 o
6 1 8 102.214 101.306 4.130 3.386 o
6 1 9 4.828 5.244 0.781 106.015 o
6 1 10 15.150 14.773 1.605 29.793 o
6 1 11 0.539 -0.333 0.940 197.119 o
6 1 12 51.997 58.831 2.838 7.605 o
6 1 13 18.666 18.623 2.290 18.889 o
6 2 0 41.663 41.053 1.504 13.183 o
6 2 1 164.077 148.067 5.823 1.756 o
6 2 2 56.924 54.393 2.339 8.216 o
6 2 3 349.601 353.287 10.691 0.501 o
6 2 4 77.158 78.037 2.612 5.640 o
6 2 5 23.255 19.686 1.268 25.570 o
6 2 6 50.712 50.004 1.975 9.808 o
6 2 7 92.525 91.331 2.701 4.603 o
6 2 8 10.767 12.235 0.995 50.296 o
6 2 9 0.952 2.200 1.069 130.391 o
6 2 10 0.057 -0.418 0.871 248.512 o
6 2 11 9.827 10.459 1.373 43.672 o
6 2 12 17.430 15.424 1.751 25.846 o
6 3 0 96.547 97.930 3.738 3.767 o
6 3 1 428.905 414.798 10.103 0.405 o
6 3 2 341.161 341.163 7.389 0.618 o
6 3 3 59.365 61.221 2.019 8.148 o
6 3 4 39.465 40.022 1.696 13.207 o
6 3 5 29.359 33.894 1.559 17.296 o
6 3 6 6.012 5.975 0.767 93.730 o
6 3 7 0.457 0.872 0.719 290.583 o
6 3 8 11.576 11.572 1.018 48.612 o
6 3 9 36.396 35.355 2.165 12.710 o
6 3 10 3.346 2.485 0.981 113.098 o
6 3 11 4.742 2.579 1.066 91.053 o
6 3 12 18.962 18.424 1.847 22.982 o
6 4 0 31.046 31.404 1.508 17.392 o
6 4 1 113.467 118.129 3.035 3.419 o
6 4 2 77.160 71.751 2.133 6.238 o
6 4 3 3.807 4.868 0.626 137.879 o
6 4 4 86.214 83.372 2.413 5.220 o
6 4 5 10.757 11.290 0.962 52.345 o
6 4 6 32.817 29.478 1.372 17.741 o
6 4 7 0.068 -0.514 0.522 673.666 o
6 4 8 2.474 0.971 0.729 191.724 o
6 4 9 6.096 4.185 1.013 81.552 o
6 4 10 5.452 5.689 0.946 85.761 o
6 5 0 7.564 6.493 0.781 80.771 o
6 5 1 5.090 3.588 0.587 132.339 o
6 5 2 0.681 1.943 0.535 350.870 o
6 5 3 3.349 2.267 0.554 188.146 o
6 5 4 39.537 41.793 1.613 13.254 o
6 5 5 0.906 2.116 0.582 295.400 o
6 5 6 12.688 12.467 0.889 48.193 o
6 5 7 0.454 1.177 0.723 278.357 o
6 5 8 9.546 4.046 1.209 57.066 o
6 5 9 0.001 -0.267 1.290 114.564 o
6 6 0 9.055 8.376 1.049 58.377 o
6 6 1 0.022 -0.194 0.624 485.109 o
6 6 2 17.459 19.347 1.478 27.747 o
6 6 3 0.059 -0.738 0.738 344.875 o
6 6 4 1.918 1.880 0.773 182.368 o
6 6 5 0.838 -0.180 1.341 98.838 o
6 6 6 21.186 21.578 1.878 20.829 o
7 0 0 84.165 97.333 5.248 3.185 o
7 0 2 73.779 74.450 4.242 4.395 o
7 0 4 89.856 67.716 4.026 4.185 o
7 0 6 251.276 240.898 8.204 0.878 o
7 0 8 1.123 2.396 0.988 142.504 o
7 0 10 127.105 134.169 5.546 2.218 o
7 0 12 37.861 44.089 4.745 5.580 o
7 1 0 157.049 151.145 5.218 1.919 o
7 1 1 6.118 4.511 1.570 50.108 o
7 1 2 13.523 13.176 2.227 22.860 o
7 1 3 30.540 27.225 4.182 7.444 o
7 1 4 83.701 85.115 3.351 4.606 o
7 1 5 13.983 15.809 1.197 37.105 o
7 1 6 0.395 0.662 0.603 400.440 o
7 1 7 0.937 0.595 0.587 355.254 o
7 1 8 58.785 65.362 2.379 7.508 o
7 1 9 0.850 0.707 0.726 266.830 o
7 1 10 10.673 10.468 1.333 43.276 o
7 1 11 1.972 1.647 1.134 110.611 o
7 1 12 30.132 26.860 4.086 7.721 o
7 2 0 12.265 11.748 0.843 51.029 o
7 2 1 0.981 1.205 0.593 318.851 o
7 2 2 29.437 32.649 1.858 15.985 o
7 2 3 10.649 14.783 1.905 28.732 o
7 2 4 1.944 2.354 0.635 213.667 o
7 2 5 42.072 33.119 1.662 13.497 o
7 2 6 30.316 23.455 2.445 13.959 o
7 2 7 17.910 19.345 1.771 24.106 o
7 2 8 16.551 13.985 1.172 35.416 o
7 2 9 29.956 30.587 2.180 14.535 o
7 2 10 0.111 -0.535 1.727 63.600 o
7 2 11 0.800 -0.497 1.515 78.811 o
7 3 0 172.781 184.911 5.028 1.683 o
7 3 1 6.224 7.137 0.787 86.729 o
7 3 2 25.694 22.164 1.244 23.428 o
7 3 3 19.246 18.413 1.080 31.224 o
7 3 4 23.859 24.454 1.426 22.471 o
7 3 5 22.550 26.556 2.656 14.174 o
7 3 6 62.477 62.138 2.444 7.255 o
7 3 7 78.203 78.016 2.567 5.625 o
7 3 8 1.945 2.269 0.991 130.115 o
7 3 9 0.102 1.424 1.031 160.451 o
7 3 10 4.390 4.160 1.268 72.305 o
7 4 0 0.104 -0.488 0.488 749.334 o
7 4 1 1.717 2.021 0.583 248.906 o
7 4 2 0.160 0.255 0.631 431.397 o
7 4 3 11.655 12.856 0.968 48.237 o
7 4 4 30.157 24.255 1.377 19.802 o
7 4 5 1.087 0.938 1.152 121.547 o
7 4 6 15.408 15.666 1.140 36.288 o
7 4 7 0.017 -0.122 0.692 396.156 o
7 4 8 6.692 4.814 0.884 84.989 o
7 4 9 0.081 1.208 0.868 221.794 o
7 5 0 54.230 54.164 2.234 8.674 o
7 5 1 2.032 2.605 0.630 207.396 o
7 5 2 0.003 -0.311 0.556 615.435 o
7 5 3 3.799 3.693 0.707 136.770 o
7 5 4 16.153 16.939 1.314 32.097 o
7 5 5 1.743 1.142 0.694 226.006 o
7 5 6 0.218 1.011 0.736 291.407 o
7 5 7 0.173 0.700 0.829 248.194 o
7 6 0 0.546 1.798 0.812 215.513 o
7 6 1 14.521 16.253 1.493 31.394 o
7 6 2 22.525 28.137 1.798 19.487 o
7 6 3 0.218 3.023 0.851 192.088 o
8 0 0 56.661 53.028 3.643 6.201 o
8 0 2 8.555 10.257 1.606 39.569 o
8 0 4 7.509 8.316 1.606 42.631 o
8 0 6 7.884 7.343 1.267 54.788 o
8 0 8 3.643 -0.291 1.218 92.775 o
8 0 10 16.886 13.689 1.961 24.164 o
8 1 0 5.324 8.709 1.124 67.529 o
8 1 1 0.062 0.375 0.635 431.272 o
8 1 2 3.972 1.471 0.719 151.392 o
8 1 3 37.696 35.075 2.056 12.877 o
8 1 4 51.871 55.032 2.659 8.094 o
8 1 5 24.632 21.012 1.497 22.436 o
8 1 6 2.396 1.332 1.167 103.580 o
8 1 7 0.839 0.553 0.727 271.565 o
8 1 8 0.080 -0.208 0.895 234.604 o
8 1 9 6.852 4.954 1.002 76.097 o
8 1 10 0.032 -0.574 1.171 138.564 o
8 2 0 19.545 18.452 1.150 30.147 o
8 2 1 66.356 66.360 3.023 6.121 o
8 2 2 1.037 0.707 0.923 178.637 o
8 2 3 4.998 8.049 1.294 61.035 o
8 2 4 18.385 16.488 1.627 26.342 o
8 2 5 0.223 -0.695 0.695 368.721 o
8 2 6 5.022 3.182 0.806 112.026 o
8 2 7 0.026 0.844 0.747 303.851 o
8 2 8 5.111 2.891 0.959 97.171 o
8 2 9 9.219 7.929 1.432 45.354 o
8 3 0 5.041 3.748 0.701 119.703 o
8 3 1 0.322 1.661 0.568 380.414 o
8 3 2 127.492 115.761 3.622 2.945 o
8 3 3 14.795 14.512 1.040 39.591 o
8 3 4 32.738 30.938 2.373 13.027 o
8 3 5 14.887 16.698 1.407 32.129 o
8 3 6 1.688 1.538 0.803 185.278 o
8 3 7 13.743 14.749 1.257 37.078 o
8 3 8 3.656 2.633 1.175 88.011 o
8 4 0 14.931 14.656 1.184 36.840 o
8 4 1 13.724 14.310 1.188 38.667 o
8 4 2 47.565 46.887 1.857 10.712 o
8 4 3 18.215 17.109 1.192 31.569 o
8 4 4 5.734 4.722 0.827 96.344 o
8 4 5 13.579 14.981 1.318 36.040 o
8 4 6 5.021 4.080 0.887 99.767 o
8 4 7 0.845 2.330 0.884 174.114 o
8 5 0 4.233 4.828 0.957 96.618 o
8 5 1 0.509 1.380 1.462 82.087 o
8 5 2 1.113 2.129 0.820 188.358 o
8 5 3 2.235 3.064 1.029 115.544 o
8 5 4 0.042 0.226 0.775 305.490 o
9 0 0 98.316 98.915 5.871 2.652 o
9 0 2 3.360 -0.312 1.126 106.196 o
9 0 4 10.360 8.771 1.749 34.760 o
9 0 6 3.120 1.482 1.115 103.020 o
9 0 8 11.158 8.706 1.845 31.972 o
9 1 0 2.102 3.099 0.913 135.485 o
9 1 1 1.700 0.670 0.779 206.346 o
9 1 2 6.284 5.769 1.085 71.919 o
9 1 3 3.438 3.130 1.034 102.567 o
9 1 4 2.391 1.212 1.881 47.578 o
9 1 5 8.168 5.272 0.989 69.919 o
9 1 6 7.399 8.538 1.501 45.973 o
9 1 7 30.119 32.206 1.912 15.592 o
9 1 8 1.354 1.737 1.691 59.450 o
9 2 0 18.737 20.617 1.989 21.160 o
9 2 1 1.140 0.814 0.621 304.128 o
9 2 2 2.551 1.078 0.923 142.787 o
9 2 3 20.157 18.797 1.828 22.444 o
9 2 4 15.482 14.177 1.399 32.944 o
9 2 5 2.815 4.733 0.996 105.334 o
9 2 6 7.730 10.019 1.228 53.158 o
9 2 7 15.209 12.551 1.268 36.404 o
9 3 0 25.616 26.207 2.465 14.597 o
9 3 1 0.559 0.255 0.996 173.582 o
9 3 2 7.085 8.995 2.193 28.510 o
9 3 3 4.069 4.586 0.827 112.557 o
9 3 4 1.544 2.050 0.826 176.029 o
9 3 5 7.450 7.583 1.148 60.734 o
9 3 6 0.418 -0.237 1.046 164.704 o
9 4 0 0.012 0.577 0.709 347.003 o
9 4 1 27.052 28.248 1.736 18.133 o
9 4 2 0.015 1.593 0.744 280.991 o
9 4 3 3.383 1.427 1.001 115.746 o
10 0 0 1.415 3.643 1.510 68.433 o
10 0 2 0.321 0.335 1.486 83.529 o
10 0 4 28.096 34.913 3.451 9.376 o
10 1 0 1.007 1.847 0.998 147.014 o
10 1 1 14.348 13.901 1.686 29.613 o
10 1 2 3.791 6.336 1.248 71.496 o
10 1 3 0.301 0.623 1.294 107.769 o
10 1 4 0.001 -0.986 0.986 196.144 o
10 1 5 5.841 6.159 1.515 51.137 o
10 2 0 5.860 6.663 1.192 65.777 o
10 2 1 0.911 1.583 0.803 209.426 o
10 2 2 8.105 5.240 1.140 62.842 o
10 2 3 14.892 12.818 1.868 26.908 o
